# Supplementary material for: Darkness-induced effects on gene expression in Cosmarium crenatum (Zygnematophyceae) from a polar habitat
Source: Sci Rep. 2019 Jul 22;9:10559. doi: 10.1038/s41598-019-47041-7 (PMC6646379; doi:10.1038/s41598-019-47041-7)
Supplement: Supplementary file 2 — Supplementary Table [file 41598_2019_47041_MOESM2_ESM.xlsx]

## Sheet: Suppl_Revision_Table1
Contig ID	logFC	PValue	FDR	non-redundant (nr) BLAST	end evalue	Swiss-Prot BLASTX	Swiss-Prot BLASTP	PFAM	EggNOG	KEGG	GO from BLAST	GO from BLAST
TRINITY_DN15872_c0_g8	-13.8931	6.067e-275	1.9036e-270	hypothetical protein CBR_g52687 [Chara braunii]	9.1e-24	.	.	.	.	.	.	.
TRINITY_DN5640_c0_g1	-13.0199	2.885e-116	1.588e-113			.	.	.	.	.	.	.
TRINITY_DN19505_c2_g1	-12.1903	3.4813e-94	9.41597e-92			.	.	.	.	.	.	.
TRINITY_DN12909_c1_g2	-10.9806	1.1674e-64	1.13678e-62	hypothetical protein AXG93_2035s1600 [Marchantia polymorpha subsp.	5.8e-14	.	TM258_XENTR^TM258_XENTR^Q:38-106,H:11-79^46.377%ID^E:1.15e-13^RecName: Full=Transmembrane protein 258;^Eukaryota; Metazoa; Chordata; Craniata; Vertebrata; Euteleostomi; Amphibia; Batrachia; Anura; Pipoidea; Pipidae; Xenopodinae; Xenopus; Silurana	PF05251.11^Ost5^Oligosaccharyltransferase subunit 5^35-106^E:1e-19	ENOG4111TZ7^Chromosome 11 open reading frame 10	KEGG:xtr:448722	GO:0005783^cellular_component^endoplasmic reticulum`GO:0016021^cellular_component^integral component of membrane`GO:0006486^biological_process^protein glycosylation	GO:0006487^biological_process^protein N-linked glycosylation`GO:0034998^cellular_component^oligosaccharyltransferase I complex
TRINITY_DN20699_c0_g2	-10.8234	7.674e-142	1.3377e-138	L-ascorbate peroxidase T, chloroplastic [Ananas comosus]	1.6e-42	APX6_ORYSJ^APX6_ORYSJ^Q:543-202,H:195-309^69.565%ID^E:1.59e-53^RecName: Full=Probable L-ascorbate peroxidase 6, chloroplastic;^Eukaryota; Viridiplantae; Streptophyta; Embryophyta; Tracheophyta; Spermatophyta; Magnoliophyta; Liliopsida; Poales; Poaceae; BOP clade; Oryzoideae; Oryzeae; Oryzinae; Oryza	APX6_ORYSJ^APX6_ORYSJ^Q:1-114,H:195-309^69.565%ID^E:1.12e-54^RecName: Full=Probable L-ascorbate peroxidase 6, chloroplastic;^Eukaryota; Viridiplantae; Streptophyta; Embryophyta; Tracheophyta; Spermatophyta; Magnoliophyta; Liliopsida; Poales; Poaceae; BOP clade; Oryzoideae; Oryzeae; Oryzinae; Oryza	PF00141.22^peroxidase^Peroxidase^1-82^E:1.3e-07	COG0376^Bifunctional enzyme with both catalase and broad- spectrum peroxidase activity (By similarity)	KEGG:osa:4351663`KO:K00434	GO:0009507^cellular_component^chloroplast`GO:0009570^cellular_component^chloroplast stroma`GO:0004130^molecular_function^cytochrome-c peroxidase activity`GO:0020037^molecular_function^heme binding`GO:0016688^molecular_function^L-ascorbate peroxidase activity`GO:0046872^molecular_function^metal ion binding`GO:0034599^biological_process^cellular response to oxidative stress`GO:0042744^biological_pr…	GO:0004601^molecular_function^peroxidase activity`GO:0020037^molecular_function^heme binding`GO:0006979^biological_process^response to oxidative stress`GO:0055114^biological_process^oxidation-reduction process
TRINITY_DN9507_c0_g1	-10.4789	1.2142e-40	4.41926e-39	uncharacterized protein LOC21398548 [Morus notabilis]	5.4e-47	.	.	PF02485.20^Branch^Core-2/I-Branching enzyme^1-174^E:1.2e-41	.	.	.	GO:0008375^molecular_function^acetylglucosaminyltransferase activity`GO:0016020^cellular_component^membrane
TRINITY_DN8546_c0_g2	-10.4053	1.7678e-49	9.3692e-48			.	.	.	.	.	.	.
TRINITY_DN21626_c0_g2	-10.3627	7.023e-137	9.1812e-134	PREDICTED: omega-6 fatty acid desaturase, endoplasmic	4.4e-125	FAD12_PUNGR^FAD12_PUNGR^Q:1486-335,H:1-387^54.987%ID^E:1.33e-139^RecName: Full=Delta(12)-acyl-lipid-desaturase {ECO:0000303|PubMed:12354116};^Eukaryota; Viridiplantae; Streptophyta; Embryophyta; Tracheophyta; Spermatophyta; Magnoliophyta; eudicotyledons; Gunneridae; Pentapetalae; rosids; malvids; Myrtales; Lythraceae; Punica	FAD12_PUNGR^FAD12_PUNGR^Q:1-384,H:1-387^54.987%ID^E:5.7e-152^RecName: Full=Delta(12)-acyl-lipid-desaturase {ECO:0000303|PubMed:12354116};^Eukaryota; Viridiplantae; Streptophyta; Embryophyta; Tracheophyta; Spermatophyta; Magnoliophyta; eudicotyledons; Gunneridae; Pentapetalae; rosids; malvids; Myrtales; Lythraceae; Punica	PF00487.23^FA_desaturase^Fatty acid desaturase^87-346^E:1.7e-32	.	.	GO:0016021^cellular_component^integral component of membrane`GO:0016717^molecular_function^oxidoreductase activity, acting on paired donors, with oxidation of a pair of donors resulting in the reduction of molecular oxygen to two molecules of water`GO:0006636^biological_process^unsaturated fatty acid biosynthetic process	GO:0006629^biological_process^lipid metabolic process
TRINITY_DN17164_c1_g5	-10.3239	8.7076e-51	4.93143e-49			.	.	.	.	.	.	.
TRINITY_DN17177_c0_g2	-10.3173	5.1275e-50	2.77369e-48	PREDICTED: uncharacterized protein LOC104422884 [Eucalyptus grandis]	3.5e-19	.	.	PF10250.8^O-FucT^GDP-fucose protein O-fucosyltransferase^64-420^E:6.3e-11	.	.	.	.
TRINITY_DN14857_c0_g6	-10.2912	1.4346e-82	2.6477e-80			.	.	.	.	.	.	.
TRINITY_DN12751_c1_g1	-10.2828	2.652e-124	2.3117e-121	hypothetical protein CBR_g39540 [Chara braunii]	4.6e-25	.	.	PF06830.10^Root_cap^Root cap^200-219^E:0.00069	.	.	.	.
TRINITY_DN20699_c0_g5	-10.2592	1.313e-129	1.3736e-126	PREDICTED: L-ascorbate peroxidase T, chloroplastic-like [Camelina	6.1e-44	APXS_ARATH^APXS_ARATH^Q:401-3,H:100-231^60.15%ID^E:6.65e-55^RecName: Full=L-ascorbate peroxidase S, chloroplastic/mitochondrial;^Eukaryota; Viridiplantae; Streptophyta; Embryophyta; Tracheophyta; Spermatophyta; Magnoliophyta; eudicotyledons; Gunneridae; Pentapetalae; rosids; malvids; Brassicales; Brassicaceae; Camelineae; Arabidopsis	APXS_ARATH^APXS_ARATH^Q:1-133,H:100-231^60.15%ID^E:5.98e-55^RecName: Full=L-ascorbate peroxidase S, chloroplastic/mitochondrial;^Eukaryota; Viridiplantae; Streptophyta; Embryophyta; Tracheophyta; Spermatophyta; Magnoliophyta; eudicotyledons; Gunneridae; Pentapetalae; rosids; malvids; Brassicales; Brassicaceae; Camelineae; Arabidopsis	PF00141.22^peroxidase^Peroxidase^13-124^E:4.6e-25	COG0376^Bifunctional enzyme with both catalase and broad- spectrum peroxidase activity (By similarity)	KEGG:ath:AT4G08390`KO:K00434	GO:0009507^cellular_component^chloroplast`GO:0009570^cellular_component^chloroplast stroma`GO:0016020^cellular_component^membrane`GO:0005739^cellular_component^mitochondrion`GO:0004130^molecular_function^cytochrome-c peroxidase activity`GO:0020037^molecular_function^heme binding`GO:0016688^molecular_function^L-ascorbate peroxidase activity`GO:0046872^molecular_function^metal ion binding`GO:003459…	GO:0004601^molecular_function^peroxidase activity`GO:0020037^molecular_function^heme binding`GO:0006979^biological_process^response to oxidative stress`GO:0055114^biological_process^oxidation-reduction process
TRINITY_DN17713_c0_g3	-10.1883	2.2e-147	6.2745e-144	probable L-ascorbate peroxidase 6 chloroplastic/mitochondrial [Selaginella	5.1e-107	APXT_ARATH^APXT_ARATH^Q:1279-359,H:41-353^58.176%ID^E:2.76e-129^RecName: Full=L-ascorbate peroxidase T, chloroplastic;^Eukaryota; Viridiplantae; Streptophyta; Embryophyta; Tracheophyta; Spermatophyta; Magnoliophyta; eudicotyledons; Gunneridae; Pentapetalae; rosids; malvids; Brassicales; Brassicaceae; Camelineae; Arabidopsis	APXT_ARATH^APXT_ARATH^Q:43-349,H:41-353^58.176%ID^E:7.15e-131^RecName: Full=L-ascorbate peroxidase T, chloroplastic;^Eukaryota; Viridiplantae; Streptophyta; Embryophyta; Tracheophyta; Spermatophyta; Magnoliophyta; eudicotyledons; Gunneridae; Pentapetalae; rosids; malvids; Brassicales; Brassicaceae; Camelineae; Arabidopsis	PF00141.22^peroxidase^Peroxidase^83-313^E:5.7e-47	COG0376^Bifunctional enzyme with both catalase and broad- spectrum peroxidase activity (By similarity)	KEGG:ath:AT1G77490`KO:K00434	GO:0009507^cellular_component^chloroplast`GO:0009534^cellular_component^chloroplast thylakoid`GO:0009535^cellular_component^chloroplast thylakoid membrane`GO:0016021^cellular_component^integral component of membrane`GO:0009579^cellular_component^thylakoid`GO:0004130^molecular_function^cytochrome-c peroxidase activity`GO:0020037^molecular_function^heme binding`GO:0016688^molecular_function^L-ascor…	GO:0004601^molecular_function^peroxidase activity`GO:0020037^molecular_function^heme binding`GO:0006979^biological_process^response to oxidative stress`GO:0055114^biological_process^oxidation-reduction process
TRINITY_DN17746_c0_g1	-10.1562	3.3081e-44	1.416e-42			.	.	.	.	.	.	.
TRINITY_DN16759_c3_g1	-10.059	4.193e-147	1.0119e-143	Chlorophyll A-B binding protein, plant [Corchorus	5.6e-74	CB2_PHYPA^CB2_PHYPA^Q:145-669,H:6-186^76.796%ID^E:3.66e-94^RecName: Full=Chlorophyll a-b binding protein, chloroplastic;^Eukaryota; Viridiplantae; Streptophyta; Embryophyta; Bryophyta; Bryophytina; Bryopsida; Funariidae; Funariales; Funariaceae; Physcomitrella	CB2_PHYPA^CB2_PHYPA^Q:2-176,H:6-186^76.796%ID^E:3.65e-95^RecName: Full=Chlorophyll a-b binding protein, chloroplastic;^Eukaryota; Viridiplantae; Streptophyta; Embryophyta; Bryophyta; Bryophytina; Bryopsida; Funariidae; Funariales; Funariaceae; Physcomitrella	PF00504.20^Chloroa_b-bind^Chlorophyll A-B binding protein^57-171^E:3.2e-28	ENOG410ZHBU^Chlorophyll A-B binding protein	KEGG:ppp:PHYPADRAFT_124625`KEGG:ppp:PHYPADRAFT_163091`KO:K08913	GO:0009941^cellular_component^chloroplast envelope`GO:0009535^cellular_component^chloroplast thylakoid membrane`GO:0016021^cellular_component^integral component of membrane`GO:0009522^cellular_component^photosystem I`GO:0009523^cellular_component^photosystem II`GO:0010287^cellular_component^plastoglobule`GO:0016168^molecular_function^chlorophyll binding`GO:0046872^molecular_function^metal ion bin…	.
TRINITY_DN24343_c1_g1	-10.0425	3.0337e-91	7.55421e-89			.	.	.	.	.	.	.
TRINITY_DN7121_c0_g1	-9.78312	1.9147e-33	4.8563e-32	PREDICTED: NADH-cytochrome b5 reductase 3-like isoform	2.1e-17	NB5R3_RAT^NB5R3_RAT^Q:18-230,H:231-301^45.07%ID^E:4.17e-20^RecName: Full=NADH-cytochrome b5 reductase 3;^Eukaryota; Metazoa; Chordata; Craniata; Vertebrata; Euteleostomi; Mammalia; Eutheria; Euarchontoglires; Glires; Rodentia; Myomorpha; Muroidea; Muridae; Murinae; Rattus	.	.	COG0543^cytochrome-b5 reductase activity, acting on NAD(P)H	KEGG:rno:25035`KO:K00326	GO:0005789^cellular_component^endoplasmic reticulum membrane`GO:0070062^cellular_component^extracellular exosome`GO:0005811^cellular_component^lipid particle`GO:0005743^cellular_component^mitochondrial inner membrane`GO:0005741^cellular_component^mitochondrial outer membrane`GO:0043531^molecular_function^ADP binding`GO:0016208^molecular_function^AMP binding`GO:0004128^molecular_function^cytochrom…	.
TRINITY_DN12279_c0_g2	-9.6689	1.2113e-72	1.59686e-70	haloacid dehalogenase-like hydrolase domain-containing protein Sgpp	7.1e-72	SGGP_ARATH^SGGP_ARATH^Q:479-1189,H:9-238^48.523%ID^E:4.53e-72^RecName: Full=Haloacid dehalogenase-like hydrolase domain-containing protein Sgpp;^Eukaryota; Viridiplantae; Streptophyta; Embryophyta; Tracheophyta; Spermatophyta; Magnoliophyta; eudicotyledons; Gunneridae; Pentapetalae; rosids; malvids; Brassicales; Brassicaceae; Camelineae; Arabidopsis	SGGP_ARATH^SGGP_ARATH^Q:134-370,H:9-238^48.523%ID^E:4.89e-74^RecName: Full=Haloacid dehalogenase-like hydrolase domain-containing protein Sgpp;^Eukaryota; Viridiplantae; Streptophyta; Embryophyta; Tracheophyta; Spermatophyta; Magnoliophyta; eudicotyledons; Gunneridae; Pentapetalae; rosids; malvids; Brassicales; Brassicaceae; Camelineae; Arabidopsis	PF00702.25^Hydrolase^haloacid dehalogenase-like hydrolase^154-332^E:1.1e-12`PF13419.5^HAD_2^Haloacid dehalogenase-like hydrolase^156-339^E:2.7e-27`PF13242.5^Hydrolase_like^HAD-hyrolase-like^295-359^E:6.3e-07	COG0637^HAD-superfamily hydrolase subfamily IA variant 3	KEGG:ath:AT2G38740	GO:0005829^cellular_component^cytosol`GO:0005886^cellular_component^plasma membrane`GO:0046872^molecular_function^metal ion binding`GO:0050308^molecular_function^sugar-phosphatase activity	.
TRINITY_DN15834_c0_g1	-9.61308	1.9825e-34	5.31633e-33	hypothetical protein AMTR_s00007p00259840 [Amborella trichopoda]	4.6e-68	.	.	PF07082.10^DUF1350^Protein of unknown function (DUF1350)^91-237^E:2.1e-25`PF07082.10^DUF1350^Protein of unknown function (DUF1350)^289-407^E:5e-19	.	.	.	.
TRINITY_DN22833_c0_g1	-9.56814	6.547e-134	7.3359e-131	glycerol-3-phosphate dehydrogenase [Raphidocelis subcapitata]	8.9e-240	GPDA_CUPLA^GPDA_CUPLA^Q:1091-2134,H:22-365^53.429%ID^E:7.62e-117^RecName: Full=Glycerol-3-phosphate dehydrogenase [NAD(+)];^Eukaryota; Viridiplantae; Streptophyta; Embryophyta; Tracheophyta; Spermatophyta; Magnoliophyta; eudicotyledons; Gunneridae; Pentapetalae; rosids; malvids; Myrtales; Lythraceae; Cuphea	GPDA_CUPLA^GPDA_CUPLA^Q:313-660,H:22-365^53.714%ID^E:1.58e-119^RecName: Full=Glycerol-3-phosphate dehydrogenase [NAD(+)];^Eukaryota; Viridiplantae; Streptophyta; Embryophyta; Tracheophyta; Spermatophyta; Magnoliophyta; eudicotyledons; Gunneridae; Pentapetalae; rosids; malvids; Myrtales; Lythraceae; Cuphea	PF12710.6^HAD^haloacid dehalogenase-like hydrolase^94-271^E:3.9e-13`PF00702.25^Hydrolase^haloacid dehalogenase-like hydrolase^162-274^E:6.2e-10`PF01210.22^NAD_Gly3P_dh_N^NAD-dependent glycerol-3-phosphate dehydrogenase N-terminus^316-486^E:2.7e-42`PF07479	.	.	GO:0009331^cellular_component^glycerol-3-phosphate dehydrogenase complex`GO:0004367^molecular_function^glycerol-3-phosphate dehydrogenase [NAD+] activity`GO:0051287^molecular_function^NAD binding`GO:0042803^molecular_function^protein homodimerization activity`GO:0005975^biological_process^carbohydrate metabolic process`GO:0046168^biological_process^glycerol-3-phosphate catabolic process	GO:0016616^molecular_function^oxidoreductase activity, acting on the CH-OH group of donors, NAD or NADP as acceptor`GO:0051287^molecular_function^NAD binding`GO:0046168^biological_process^glycerol-3-phosphate catabolic process`GO:0055114^biological_proces
TRINITY_DN16483_c0_g2	-9.47016	3.0785e-33	7.70249e-32			.	.	.	.	.	.	.
TRINITY_DN16309_c1_g1	-9.44309	4.254e-233	6.673e-229	unknown [Picea sitchensis]	1.4e-55	FAD6C_ARATH^FAD6C_ARATH^Q:191-574,H:317-444^67.969%ID^E:2.24e-60^RecName: Full=Omega-6 fatty acid desaturase, chloroplastic {ECO:0000303|PubMed:7846158};^Eukaryota; Viridiplantae; Streptophyta; Embryophyta; Tracheophyta; Spermatophyta; Magnoliophyta; eudicotyledons; Gunneridae; Pentapetalae; rosids; malvids; Brassicales; Brassicaceae; Camelineae; Arabidopsis	FAD6C_ARATH^FAD6C_ARATH^Q:1-128,H:317-444^67.969%ID^E:1.13e-62^RecName: Full=Omega-6 fatty acid desaturase, chloroplastic {ECO:0000303|PubMed:7846158};^Eukaryota; Viridiplantae; Streptophyta; Embryophyta; Tracheophyta; Spermatophyta; Magnoliophyta; eudicotyledons; Gunneridae; Pentapetalae; rosids; malvids; Brassicales; Brassicaceae; Camelineae; Arabidopsis	PF00487.23^FA_desaturase^Fatty acid desaturase^3-79^E:1.3e-09	COG3239^linoleoyl-CoA desaturase activity	KEGG:ath:AT4G30950`KO:K10255	GO:0009507^cellular_component^chloroplast`GO:0009941^cellular_component^chloroplast envelope`GO:0009706^cellular_component^chloroplast inner membrane`GO:0016021^cellular_component^integral component of membrane`GO:0016491^molecular_function^oxidoreductase activity`GO:0019904^molecular_function^protein domain specific binding`GO:0006633^biological_process^fatty acid biosynthetic process`GO:0010205…	GO:0006629^biological_process^lipid metabolic process
TRINITY_DN18255_c0_g4	-9.30613	1.5924e-29	3.24642e-28			.	.	.	.	.	.	.
TRINITY_DN13569_c0_g2	-9.22232	3.9506e-28	7.356e-27			.	.	.	.	.	.	.
TRINITY_DN19012_c0_g1	-9.17545	3.803e-228	3.9772e-224	inorganic pyrophosphatase precursor [Coccomyxa subellipsoidea C-169]	4.2e-70	IPYR6_ARATH^IPYR6_ARATH^Q:1070-390,H:69-295^52.423%ID^E:5.36e-81^RecName: Full=Soluble inorganic pyrophosphatase 6, chloroplastic {ECO:0000303|PubMed:15135060};^Eukaryota; Viridiplantae; Streptophyta; Embryophyta; Tracheophyta; Spermatophyta; Magnoliophyta; eudicotyledons; Gunneridae; Pentapetalae; rosids; malvids; Brassicales; Brassicaceae; Camelineae; Arabidopsis	IPYR6_ARATH^IPYR6_ARATH^Q:27-253,H:69-295^52.423%ID^E:3.65e-83^RecName: Full=Soluble inorganic pyrophosphatase 6, chloroplastic {ECO:0000303|PubMed:15135060};^Eukaryota; Viridiplantae; Streptophyta; Embryophyta; Tracheophyta; Spermatophyta; Magnoliophyta; eudicotyledons; Gunneridae; Pentapetalae; rosids; malvids; Brassicales; Brassicaceae; Camelineae; Arabidopsis	PF00719.18^Pyrophosphatase^Inorganic pyrophosphatase^65-243^E:7.8e-45	COG0221^Pyrophosphate phospho-hydrolase	KEGG:ath:AT5G09650`KO:K01507	GO:0009507^cellular_component^chloroplast`GO:0009941^cellular_component^chloroplast envelope`GO:0009570^cellular_component^chloroplast stroma`GO:0009536^cellular_component^plastid`GO:0009579^cellular_component^thylakoid`GO:0004427^molecular_function^inorganic diphosphatase activity`GO:0000287^molecular_function^magnesium ion binding`GO:0042742^biological_process^defense response to bacterium`GO:0…	GO:0000287^molecular_function^magnesium ion binding`GO:0004427^molecular_function^inorganic diphosphatase activity`GO:0006796^biological_process^phosphate-containing compound metabolic process`GO:0005737^cellular_component^cytoplasm
TRINITY_DN11637_c0_g1	-9.16633	2.052e-109	9.6074e-107			.	.	.	.	.	.	.
TRINITY_DN11997_c0_g1	-9.06831	5.5731e-56	3.90301e-54			.	.	.	.	.	.	.
TRINITY_DN18653_c0_g1	-9.05036	9.492e-157	2.9781e-153	mitochondrial dicarboxylate/tricarboxylate transporter DTC-like [Physcomitrella patens]	2.1e-130	DTC_ARATH^DTC_ARATH^Q:1079-189,H:1-298^75.503%ID^E:1.05e-155^RecName: Full=Mitochondrial dicarboxylate/tricarboxylate transporter DTC;^Eukaryota; Viridiplantae; Streptophyta; Embryophyta; Tracheophyta; Spermatophyta; Magnoliophyta; eudicotyledons; Gunneridae; Pentapetalae; rosids; malvids; Brassicales; Brassicaceae; Camelineae; Arabidopsis	DTC_ARATH^DTC_ARATH^Q:1-297,H:1-298^75.503%ID^E:2.5e-168^RecName: Full=Mitochondrial dicarboxylate/tricarboxylate transporter DTC;^Eukaryota; Viridiplantae; Streptophyta; Embryophyta; Tracheophyta; Spermatophyta; Magnoliophyta; eudicotyledons; Gunneridae; Pentapetalae; rosids; malvids; Brassicales; Brassicaceae; Camelineae; Arabidopsis	PF00153.26^Mito_carr^Mitochondrial carrier protein^13-88^E:1.5e-14`PF00153.26^Mito_carr^Mitochondrial carrier protein^101-196^E:4.8e-18`PF00153.26^Mito_carr^Mitochondrial carrier protein^202-289^E:1.2e-12	ENOG410XQHU^Mitochondrial	KEGG:ath:AT5G19760`KO:K15104	GO:0005618^cellular_component^cell wall`GO:0009507^cellular_component^chloroplast`GO:0009941^cellular_component^chloroplast envelope`GO:0016021^cellular_component^integral component of membrane`GO:0005743^cellular_component^mitochondrial inner membrane`GO:0005739^cellular_component^mitochondrion`GO:0009506^cellular_component^plasmodesma`GO:0005774^cellular_component^vacuolar membrane`GO:0005310^m…	.
TRINITY_DN17650_c2_g6	-9.02115	1.9544e-24	2.89238e-23	hypothetical protein Y032_0001g415 [Ancylostoma ceylanicum]	1.2e-22	.	.	.	.	.	.	.
TRINITY_DN15092_c0_g2	-9.01228	1.2135e-27	2.20204e-26			.	.	.	.	.	.	.
TRINITY_DN13867_c0_g1	-8.97716	1.3517e-15	1.01726e-14			.	.	.	.	.	.	.
TRINITY_DN8546_c0_g1	-8.97008	2.4155e-28	4.54895e-27			.	.	.	.	.	.	.
TRINITY_DN19758_c0_g1	-8.96838	2.916e-145	6.5352e-142	cycloartenol-C-24-methyltransferase 1 [Oryza sativa Japonica Group]	7e-125	SMT1_ORYSJ^SMT1_ORYSJ^Q:251-1255,H:4-340^66.568%ID^E:9.4e-163^RecName: Full=Cycloartenol-C-24-methyltransferase 1;^Eukaryota; Viridiplantae; Streptophyta; Embryophyta; Tracheophyta; Spermatophyta; Magnoliophyta; Liliopsida; Poales; Poaceae; BOP clade; Oryzoideae; Oryzeae; Oryzinae; Oryza	SMT1_ORYSJ^SMT1_ORYSJ^Q:9-343,H:4-340^66.568%ID^E:2.19e-165^RecName: Full=Cycloartenol-C-24-methyltransferase 1;^Eukaryota; Viridiplantae; Streptophyta; Embryophyta; Tracheophyta; Spermatophyta; Magnoliophyta; Liliopsida; Poales; Poaceae; BOP clade; Oryzoideae; Oryzeae; Oryzinae; Oryza	PF02353.19^CMAS^Mycolic acid cyclopropane synthetase^49-258^E:1.2e-09`PF01209.17^Ubie_methyltran^ubiE/COQ5 methyltransferase family^93-208^E:3.1e-07`PF13489.5^Methyltransf_23^Methyltransferase domain^97-257^E:3.1e-08`PF13847.5^Methyltransf_31^Methyltransf	ENOG410XP5G^Methyltransferase	.	GO:0005737^cellular_component^cytoplasm`GO:0005783^cellular_component^endoplasmic reticulum`GO:0009506^cellular_component^plasmodesma`GO:0005773^cellular_component^vacuole`GO:0008757^molecular_function^S-adenosylmethionine-dependent methyltransferase activity`GO:0003838^molecular_function^sterol 24-C-methyltransferase activity`GO:0009793^biological_process^embryo development ending in seed dorman…	GO:0008168^molecular_function^methyltransferase activity`GO:0008152^biological_process^metabolic process`GO:0006694^biological_process^steroid biosynthetic process
TRINITY_DN11431_c0_g1	-8.95874	1.8219e-27	3.26632e-26			.	.	.	.	.	.	.
TRINITY_DN16641_c0_g1	-8.94195	6.248e-26	1.0089e-24	hypothetical protein OsI_09358 [Oryza sativa Indica	6.8e-40	PEPK2_ARATH^PEPK2_ARATH^Q:4-576,H:175-356^41.885%ID^E:5.68e-46^RecName: Full=Serine/threonine-protein kinase PEPKR2;^Eukaryota; Viridiplantae; Streptophyta; Embryophyta; Tracheophyta; Spermatophyta; Magnoliophyta; eudicotyledons; Gunneridae; Pentapetalae; rosids; malvids; Brassicales; Brassicaceae; Camelineae; Arabidopsis	PEPK2_ARATH^PEPK2_ARATH^Q:2-192,H:175-356^41.885%ID^E:3.61e-46^RecName: Full=Serine/threonine-protein kinase PEPKR2;^Eukaryota; Viridiplantae; Streptophyta; Embryophyta; Tracheophyta; Spermatophyta; Magnoliophyta; eudicotyledons; Gunneridae; Pentapetalae; rosids; malvids; Brassicales; Brassicaceae; Camelineae; Arabidopsis	PF00069.24^Pkinase^Protein kinase domain^1-191^E:6.4e-51`PF07714.16^Pkinase_Tyr^Protein tyrosine kinase^2-184^E:5.3e-26`PF06293.13^Kdo^Lipopolysaccharide kinase (Kdo/WaaP) family^3-81^E:2.9e-05	ENOG410XRMJ^calcium-dependent protein kinase	KEGG:ath:AT1G12680	GO:0005737^cellular_component^cytoplasm`GO:0005634^cellular_component^nucleus`GO:0005524^molecular_function^ATP binding`GO:0009931^molecular_function^calcium-dependent protein serine/threonine kinase activity`GO:0005516^molecular_function^calmodulin binding`GO:0004683^molecular_function^calmodulin-dependent protein kinase activity`GO:0009738^biological_process^abscisic acid-activated signaling pa…	GO:0004672^molecular_function^protein kinase activity`GO:0005524^molecular_function^ATP binding`GO:0006468^biological_process^protein phosphorylation`GO:0016773^molecular_function^phosphotransferase activity, alcohol group as acceptor`GO:0016020^cellular_
TRINITY_DN24120_c2_g1	-8.91704	3.2651e-25	5.04892e-24			.	.	.	.	.	.	.
TRINITY_DN29764_c0_g1	-8.87416	6.4655e-19	6.44187e-18			.	.	.	.	.	.	.
TRINITY_DN7232_c0_g1	-8.84884	5.5209e-24	7.94215e-23	basic blue protein, partial [Nicotiana attenuata]	4.6e-11	BABL_LILLO^BABL_LILLO^Q:971-693,H:35-119^39.362%ID^E:3.24e-10^RecName: Full=Chemocyanin;^Eukaryota; Viridiplantae; Streptophyta; Embryophyta; Tracheophyta; Spermatophyta; Magnoliophyta; Liliopsida; Liliales; Liliaceae; Lilium	BABL_LILLO^BABL_LILLO^Q:8-114,H:27-125^37.963%ID^E:5.21e-14^RecName: Full=Chemocyanin;^Eukaryota; Viridiplantae; Streptophyta; Embryophyta; Tracheophyta; Spermatophyta; Magnoliophyta; Liliopsida; Liliales; Liliaceae; Lilium	PF02298.16^Cu_bind_like^Plastocyanin-like domain^36-108^E:1.1e-08	.	.	GO:0009055^molecular_function^electron carrier activity`GO:0046872^molecular_function^metal ion binding	GO:0009055^molecular_function^electron carrier activity
TRINITY_DN18279_c0_g1	-8.80835	2.283e-197	1.7907e-193	biotin carboxylase 1 chloroplastic [Selaginella moellendorffii]	2.3e-213	ACCC1_POPTR^ACCC1_POPTR^Q:1516-632,H:231-528^75.839%ID^E:0^RecName: Full=Biotin carboxylase 1, chloroplastic;^Eukaryota; Viridiplantae; Streptophyta; Embryophyta; Tracheophyta; Spermatophyta; Magnoliophyta; eudicotyledons; Gunneridae; Pentapetalae; rosids; fabids; Malpighiales; Salicaceae; Saliceae; Populus`ACCC1_POPTR^ACCC1_POPTR^Q:2016-1525,H:64-227^75%ID^E:0^RecName: Full=Biotin carboxylase 1,…	ACCC_ARATH^ACCC_ARATH^Q:150-368,H:75-293^62.557%ID^E:4.89e-90^RecName: Full=Biotin carboxylase, chloroplastic;^Eukaryota; Viridiplantae; Streptophyta; Embryophyta; Tracheophyta; Spermatophyta; Magnoliophyta; eudicotyledons; Gunneridae; Pentapetalae; rosids; malvids; Brassicales; Brassicaceae; Camelineae; Arabidopsis	PF00289.21^Biotin_carb_N^Biotin carboxylase, N-terminal domain^150-257^E:3.2e-42`PF02786.16^CPSase_L_D2^Carbamoyl-phosphate synthase L chain, ATP binding domain^262-317^E:7.2e-12	COG0439^acetyl-CoA carboxylase biotin carboxylase	KEGG:ath:AT5G35360`KO:K01961	GO:0009507^cellular_component^chloroplast`GO:0003989^molecular_function^acetyl-CoA carboxylase activity`GO:0005524^molecular_function^ATP binding`GO:0004075^molecular_function^biotin carboxylase activity`GO:0046872^molecular_function^metal ion binding`GO:0006633^biological_process^fatty acid biosynthetic process`GO:2001295^biological_process^malonyl-CoA biosynthetic process	GO:0005524^molecular_function^ATP binding
TRINITY_DN8177_c0_g1	-8.78832	2.5088e-75	3.62738e-73			.	.	.	.	.	.	.
TRINITY_DN16952_c0_g2	-8.76988	4.0563e-25	6.23246e-24			CALR_MAIZE^CALR_MAIZE^Q:364-164,H:190-256^67.164%ID^E:5.85e-20^RecName: Full=Calreticulin;^Eukaryota; Viridiplantae; Streptophyta; Embryophyta; Tracheophyta; Spermatophyta; Magnoliophyta; Liliopsida; Poales; Poaceae; PACMAD clade; Panicoideae; Andropogonodae; Andropogoneae; Tripsacinae; Zea	.	.	ENOG410XRR7^Calreticulin	.	GO:0005788^cellular_component^endoplasmic reticulum lumen`GO:0005509^molecular_function^calcium ion binding`GO:0030246^molecular_function^carbohydrate binding`GO:0051082^molecular_function^unfolded protein binding`GO:0006457^biological_process^protein folding	.
TRINITY_DN19066_c0_g2	-8.75358	1.402e-175	6.283e-172	uncharacterized protein LOC112286876 [Physcomitrella patens]	5.2e-66	.	.	PF00892.19^EamA^EamA-like transporter family^336-476^E:9.8e-13	.	.	.	GO:0016020^cellular_component^membrane`GO:0016021^cellular_component^integral component of membrane
TRINITY_DN14633_c0_g1	-8.68727	1.221e-125	1.1266e-122			.	.	.	.	.	.	.
TRINITY_DN19910_c1_g1	-8.66303	4.026e-21	4.73626e-20			.	.	.	.	.	.	.
TRINITY_DN9233_c0_g1	-8.6629	6.6015e-20	7.07629e-19			.	.	.	.	.	.	.
TRINITY_DN19066_c0_g1	-8.62975	5.859e-142	1.1489e-138	uncharacterized protein LOC112286876 [Physcomitrella patens]	1.1e-14	.	.	.	.	.	.	.
TRINITY_DN20742_c2_g1	-8.59296	3.048e-120	2.1251e-117			.	.	.	.	.	.	.
TRINITY_DN16080_c0_g1	-8.57138	4.125e-20	4.50003e-19			.	.	.	.	.	.	.
TRINITY_DN16139_c0_g2	-8.55077	2.4351e-77	3.82e-75			.	.	.	.	.	.	.
TRINITY_DN17109_c0_g1	-8.53626	8.747e-102	3.0494e-99			.	.	.	.	.	.	.
TRINITY_DN20968_c0_g1	-8.53594	2.391e-108	1.0417e-105	Chlorophyll A-B binding family protein [Theobroma	2.1e-38	PSBS_SPIOL^PSBS_SPIOL^Q:923-1195,H:181-271^47.253%ID^E:1.7e-19^RecName: Full=Photosystem II 22 kDa protein, chloroplastic;^Eukaryota; Viridiplantae; Streptophyta; Embryophyta; Tracheophyta; Spermatophyta; Magnoliophyta; eudicotyledons; Gunneridae; Pentapetalae; Caryophyllales; Chenopodiaceae; Chenopodioideae; Anserineae; Spinacia`PSBS_SPIOL^PSBS_SPIOL^Q:485-700,H:197-268^56.944%ID^E:3.61e-16^RecN…	PSBS_ARATH^PSBS_ARATH^Q:50-175,H:150-264^39.683%ID^E:4.52e-19^RecName: Full=Photosystem II 22 kDa protein, chloroplastic {ECO:0000305};^Eukaryota; Viridiplantae; Streptophyta; Embryophyta; Tracheophyta; Spermatophyta; Magnoliophyta; eudicotyledons; Gunneridae; Pentapetalae; rosids; malvids; Brassicales; Brassicaceae; Camelineae; Arabidopsis`PSBS_ARATH^PSBS_ARATH^Q:95-147,H:80-132^67.925%ID^E:6.82…	PF00504.20^Chloroa_b-bind^Chlorophyll A-B binding protein^96-163^E:0.00015	ENOG4111VNI^Photosystem II 22 kDa protein	KEGG:ath:AT1G44575`KO:K03542	GO:0009507^cellular_component^chloroplast`GO:0009534^cellular_component^chloroplast thylakoid`GO:0009535^cellular_component^chloroplast thylakoid membrane`GO:0016021^cellular_component^integral component of membrane`GO:0016020^cellular_component^membrane`GO:0009523^cellular_component^photosystem II`GO:0009517^cellular_component^PSII associated light-harvesting complex II`GO:0009579^cellular_compo…	.
TRINITY_DN16366_c0_g1	-8.47601	5.116e-103	1.9109e-100			.	.	.	.	.	.	.
TRINITY_DN12252_c0_g1	-8.42228	7.8788e-73	1.0564e-70			.	.	.	.	.	.	.
TRINITY_DN11348_c0_g2	-8.40912	4.4117e-96	1.31825e-93	photosystem II 22 kDa protein, chloroplastic	3.9e-26	PSBS_ARATH^PSBS_ARATH^Q:206-676,H:69-230^40.491%ID^E:4.54e-22^RecName: Full=Photosystem II 22 kDa protein, chloroplastic {ECO:0000305};^Eukaryota; Viridiplantae; Streptophyta; Embryophyta; Tracheophyta; Spermatophyta; Magnoliophyta; eudicotyledons; Gunneridae; Pentapetalae; rosids; malvids; Brassicales; Brassicaceae; Camelineae; Arabidopsis	PSBS_ARATH^PSBS_ARATH^Q:20-255,H:32-260^34.298%ID^E:4.18e-29^RecName: Full=Photosystem II 22 kDa protein, chloroplastic {ECO:0000305};^Eukaryota; Viridiplantae; Streptophyta; Embryophyta; Tracheophyta; Spermatophyta; Magnoliophyta; eudicotyledons; Gunneridae; Pentapetalae; rosids; malvids; Brassicales; Brassicaceae; Camelineae; Arabidopsis	PF00504.20^Chloroa_b-bind^Chlorophyll A-B binding protein^169-250^E:1.7e-10	ENOG4111VNI^Photosystem II 22 kDa protein	KEGG:ath:AT1G44575`KO:K03542	GO:0009507^cellular_component^chloroplast`GO:0009534^cellular_component^chloroplast thylakoid`GO:0009535^cellular_component^chloroplast thylakoid membrane`GO:0016021^cellular_component^integral component of membrane`GO:0016020^cellular_component^membrane`GO:0009523^cellular_component^photosystem II`GO:0009517^cellular_component^PSII associated light-harvesting complex II`GO:0009579^cellular_compo…	.
TRINITY_DN13895_c1_g1	-8.38119	1.9793e-10	8.95072e-10			.	.	.	.	.	.	.
TRINITY_DN21595_c1_g1	-8.36867	3.8469e-19	3.91232e-18	uncharacterized protein LOC110021266 [Phalaenopsis equestris]	4.2e-59	.	.	PF11204.7^DUF2985^Protein of unknown function (DUF2985)^48-125^E:1.4e-09`PF04749.16^PLAC8^PLAC8 family^245-378^E:3.9e-15	.	.	.	.
TRINITY_DN12142_c0_g1	-8.32648	1.241e-167	4.8665e-164	hypothetical protein KFL_004570050 [Klebsormidium nitens]	1.3e-25	.	.	.	.	.	.	.
TRINITY_DN11873_c0_g3	-8.3183	3.2619e-47	1.57207e-45			.	.	.	.	.	.	.
TRINITY_DN2818_c0_g1	-8.31489	6.8554e-66	6.96073e-64			.	.	.	.	.	.	.
TRINITY_DN20622_c8_g1	-8.31136	3.0541e-20	3.37171e-19	<Caption>XP_019886946</Caption><AccessionVersion>XP_019886946.1</AccessionVersion><SourceDb>refseq</SourceDb>PREDICTED: uncharacterized protein LOC109610920 [Ooceraea biroi]<Extra>gi|1134651576|ref|XP_019886946.1|</Extra><Gi>1134651576</Gi><CreateDate>201	4.2e-15	.	.	.	.	.	.	.
TRINITY_DN20993_c1_g4	-8.29557	2.6721e-67	2.92112e-65			.	.	.	.	.	.	.
TRINITY_DN15617_c1_g1	-8.29171	1.1441e-16	9.39476e-16			.	.	.	.	.	.	.
TRINITY_DN10365_c0_g2	-8.2717	4.4951e-47	2.15979e-45			.	.	.	.	.	.	.
TRINITY_DN3640_c0_g1	-8.26541	2.4828e-10	1.11203e-09			.	.	.	.	.	.	.
TRINITY_DN15327_c0_g2	-8.24947	5.1477e-89	1.19316e-86			.	.	PF14295.5^PAN_4^PAN domain^130-159^E:0.0013	.	.	.	.
TRINITY_DN19095_c1_g5	-8.21562	7.7477e-10	3.29203e-09			.	.	PF06951.10^PLA2G12^Group XII secretory phospholipase A2 precursor (PLA2G12)^182-281^E:2.9e-09	.	.	.	GO:0004623^molecular_function^phospholipase A2 activity`GO:0005509^molecular_function^calcium ion binding`GO:0016042^biological_process^lipid catabolic process`GO:0005576^cellular_component^extracellular region
TRINITY_DN17296_c0_g1	-8.19765	9.4983e-17	7.86929e-16			.	.	.	.	.	.	.
TRINITY_DN12405_c0_g2	-8.19061	2.5305e-70	3.06539e-68	uncharacterized calcium-binding protein At1g02270 [Selaginella moellendorffii]	1.3e-97	YC22_ARATH^YC22_ARATH^Q:532-1914,H:71-477^40.129%ID^E:8.35e-109^RecName: Full=Uncharacterized calcium-binding protein At1g02270;^Eukaryota; Viridiplantae; Streptophyta; Embryophyta; Tracheophyta; Spermatophyta; Magnoliophyta; eudicotyledons; Gunneridae; Pentapetalae; rosids; malvids; Brassicales; Brassicaceae; Camelineae; Arabidopsis	YC22_ARATH^YC22_ARATH^Q:84-544,H:71-477^40.129%ID^E:8.56e-111^RecName: Full=Uncharacterized calcium-binding protein At1g02270;^Eukaryota; Viridiplantae; Streptophyta; Embryophyta; Tracheophyta; Spermatophyta; Magnoliophyta; eudicotyledons; Gunneridae; Pentapetalae; rosids; malvids; Brassicales; Brassicaceae; Camelineae; Arabidopsis	PF03372.22^Exo_endo_phos^Endonuclease/Exonuclease/phosphatase family^88-354^E:1.6e-10`PF13833.5^EF-hand_8^EF-hand domain pair^389-438^E:3.3e-10`PF00036.31^EF-hand_1^EF hand^412-438^E:1.9e-07`PF13202.5^EF-hand_5^EF hand^413-436^E:0.00018	COG5239^Ccr4-NOT transcription complex, subunit	KEGG:ath:AT1G02270	GO:0016021^cellular_component^integral component of membrane`GO:0005634^cellular_component^nucleus`GO:0005509^molecular_function^calcium ion binding`GO:0009409^biological_process^response to cold	GO:0005509^molecular_function^calcium ion binding
TRINITY_DN20160_c0_g2	-8.18353	2.5548e-18	2.41878e-17	sterol isomerase [Klebsormidium nitens]	1.2e-44	EBP_ORYSJ^EBP_ORYSJ^Q:661-110,H:40-219^49.189%ID^E:4.79e-52^RecName: Full=Probable 3-beta-hydroxysteroid-Delta(8),Delta(7)-isomerase;^Eukaryota; Viridiplantae; Streptophyta; Embryophyta; Tracheophyta; Spermatophyta; Magnoliophyta; Liliopsida; Poales; Poaceae; BOP clade; Oryzoideae; Oryzeae; Oryzinae; Oryza	EBP_ORYSJ^EBP_ORYSJ^Q:20-209,H:32-219^48.705%ID^E:9.66e-53^RecName: Full=Probable 3-beta-hydroxysteroid-Delta(8),Delta(7)-isomerase;^Eukaryota; Viridiplantae; Streptophyta; Embryophyta; Tracheophyta; Spermatophyta; Magnoliophyta; Liliopsida; Poales; Poaceae; BOP clade; Oryzoideae; Oryzeae; Oryzinae; Oryza	PF05241.11^EBP^Emopamil binding protein^31-196^E:1.4e-53	ENOG41101ES^emopamil binding protein (sterol isomerase)	KEGG:osa:4326449`KO:K01824	GO:0005789^cellular_component^endoplasmic reticulum membrane`GO:0016021^cellular_component^integral component of membrane`GO:0005886^cellular_component^plasma membrane`GO:0000247^molecular_function^C-8 sterol isomerase activity`GO:0047750^molecular_function^cholestenol delta-isomerase activity`GO:0016126^biological_process^sterol biosynthetic process	GO:0047750^molecular_function^cholestenol delta-isomerase activity`GO:0016125^biological_process^sterol metabolic process`GO:0016021^cellular_component^integral component of membrane
TRINITY_DN9386_c0_g1	-8.18159	1.1764e-15	8.90046e-15			.	.	.	.	.	.	.
TRINITY_DN16030_c2_g1	-8.17943	9.1233e-11	4.28315e-10			.	FLA16_ARATH^FLA16_ARATH^Q:12-158,H:30-178^26.49%ID^E:7.85e-10^RecName: Full=Fasciclin-like arabinogalactan protein 16;^Eukaryota; Viridiplantae; Streptophyta; Embryophyta; Tracheophyta; Spermatophyta; Magnoliophyta; eudicotyledons; Gunneridae; Pentapetalae; rosids; malvids; Brassicales; Brassicaceae; Camelineae; Arabidopsis	PF02469.21^Fasciclin^Fasciclin domain^29-155^E:7.2e-14	COG2335^Beta-Ig-H3 fasciclin	KEGG:ath:AT2G35860	GO:0005576^cellular_component^extracellular region	.
TRINITY_DN13955_c1_g1	-8.1743	9.567e-99	3.06298e-96	protein ABHD11 [Selaginella moellendorffii]	7.1e-111	ABHDB_HUMAN^ABHDB_HUMAN^Q:829-1629,H:64-307^29.455%ID^E:8.39e-13^RecName: Full=Protein ABHD11 {ECO:0000305};^Eukaryota; Metazoa; Chordata; Craniata; Vertebrata; Euteleostomi; Mammalia; Eutheria; Euarchontoglires; Primates; Haplorrhini; Catarrhini; Hominidae; Homo	ABHDB_BOVIN^ABHDB_BOVIN^Q:122-411,H:38-291^29.252%ID^E:7.1e-21^RecName: Full=Protein ABHD11 {ECO:0000305};^Eukaryota; Metazoa; Chordata; Craniata; Vertebrata; Euteleostomi; Mammalia; Eutheria; Laurasiatheria; Cetartiodactyla; Ruminantia; Pecora; Bovidae; Bovinae; Bos	PF12146.7^Hydrolase_4^Serine aminopeptidase, S33^154-308^E:1.9e-08`PF12697.6^Abhydrolase_6^Alpha/beta hydrolase family^155-415^E:1.6e-19`PF00561.19^Abhydrolase_1^alpha/beta hydrolase fold^155-250^E:1.1e-12	COG0596^Alpha beta hydrolase	KEGG:bta:510109`KO:K13703	GO:0005739^cellular_component^mitochondrion`GO:0016787^molecular_function^hydrolase activity	.
TRINITY_DN20655_c1_g1	-8.16792	5.134e-124	4.1303e-121	hypothetical protein CCACVL1_10052 [Corchorus capsularis]	2.1e-83	OPR1_SOLLC^OPR1_SOLLC^Q:4-831,H:102-373^54.417%ID^E:9.1e-99^RecName: Full=12-oxophytodienoate reductase 1;^Eukaryota; Viridiplantae; Streptophyta; Embryophyta; Tracheophyta; Spermatophyta; Magnoliophyta; eudicotyledons; Gunneridae; Pentapetalae; asterids; lamiids; Solanales; Solanaceae; Solanoideae; Solaneae; Solanum; Lycopersicon	OPR1_SOLLC^OPR1_SOLLC^Q:2-277,H:102-373^54.417%ID^E:5.07e-101^RecName: Full=12-oxophytodienoate reductase 1;^Eukaryota; Viridiplantae; Streptophyta; Embryophyta; Tracheophyta; Spermatophyta; Magnoliophyta; eudicotyledons; Gunneridae; Pentapetalae; asterids; lamiids; Solanales; Solanaceae; Solanoideae; Solaneae; Solanum; Lycopersicon	PF00724.19^Oxidored_FMN^NADH:flavin oxidoreductase / NADH oxidase family^2-254^E:8.6e-63	COG1902^NADH flavin oxidoreductase, NADH oxidase	KEGG:sly:544239`KO:K05894	GO:0005737^cellular_component^cytoplasm`GO:0005622^cellular_component^intracellular`GO:0016629^molecular_function^12-oxophytodienoate reductase activity`GO:0010181^molecular_function^FMN binding`GO:0055114^biological_process^oxidation-reduction process`GO:0031408^biological_process^oxylipin biosynthetic process	GO:0010181^molecular_function^FMN binding`GO:0016491^molecular_function^oxidoreductase activity`GO:0055114^biological_process^oxidation-reduction process
TRINITY_DN18653_c0_g2	-8.14289	3.054e-102	1.114e-99	mitochondrial dicarboxylate/tricarboxylate transporter DTC [Herrania umbratica]	6.7e-128	DTC_ARATH^DTC_ARATH^Q:1198-353,H:17-298^76.596%ID^E:3.5e-147^RecName: Full=Mitochondrial dicarboxylate/tricarboxylate transporter DTC;^Eukaryota; Viridiplantae; Streptophyta; Embryophyta; Tracheophyta; Spermatophyta; Magnoliophyta; eudicotyledons; Gunneridae; Pentapetalae; rosids; malvids; Brassicales; Brassicaceae; Camelineae; Arabidopsis	DTC_ARATH^DTC_ARATH^Q:80-376,H:1-298^76.174%ID^E:3.73e-166^RecName: Full=Mitochondrial dicarboxylate/tricarboxylate transporter DTC;^Eukaryota; Viridiplantae; Streptophyta; Embryophyta; Tracheophyta; Spermatophyta; Magnoliophyta; eudicotyledons; Gunneridae; Pentapetalae; rosids; malvids; Brassicales; Brassicaceae; Camelineae; Arabidopsis	PF00153.26^Mito_carr^Mitochondrial carrier protein^92-167^E:6.8e-14`PF00153.26^Mito_carr^Mitochondrial carrier protein^180-275^E:3.1e-18`PF00153.26^Mito_carr^Mitochondrial carrier protein^281-368^E:3.4e-14	ENOG410XQHU^Mitochondrial	KEGG:ath:AT5G19760`KO:K15104	GO:0005618^cellular_component^cell wall`GO:0009507^cellular_component^chloroplast`GO:0009941^cellular_component^chloroplast envelope`GO:0016021^cellular_component^integral component of membrane`GO:0005743^cellular_component^mitochondrial inner membrane`GO:0005739^cellular_component^mitochondrion`GO:0009506^cellular_component^plasmodesma`GO:0005774^cellular_component^vacuolar membrane`GO:0005310^m…	.
TRINITY_DN15058_c3_g1	-8.13893	3.942e-113	2.0274e-110			.	.	.	.	.	.	.
TRINITY_DN18960_c0_g6	-8.12361	2.3583e-44	1.01917e-42	hypothetical protein AXG93_4273s1100 [Marchantia polymorpha subsp.	1.2e-52	YU88_ARATH^YU88_ARATH^Q:1-654,H:127-340^35.78%ID^E:4.15e-35^RecName: Full=UPF0187 protein At3g61320, chloroplastic;^Eukaryota; Viridiplantae; Streptophyta; Embryophyta; Tracheophyta; Spermatophyta; Magnoliophyta; eudicotyledons; Gunneridae; Pentapetalae; rosids; malvids; Brassicales; Brassicaceae; Camelineae; Arabidopsis	YU88_ARATH^YU88_ARATH^Q:1-218,H:127-340^35.78%ID^E:3.73e-35^RecName: Full=UPF0187 protein At3g61320, chloroplastic;^Eukaryota; Viridiplantae; Streptophyta; Embryophyta; Tracheophyta; Spermatophyta; Magnoliophyta; eudicotyledons; Gunneridae; Pentapetalae; rosids; malvids; Brassicales; Brassicaceae; Camelineae; Arabidopsis	PF01062.20^Bestrophin^Bestrophin, RFP-TM, chloride channel^21-214^E:9.8e-28	COG3781^UPF0187 protein	KEGG:ath:AT3G61320	GO:0009507^cellular_component^chloroplast`GO:0031969^cellular_component^chloroplast membrane`GO:0009533^cellular_component^chloroplast stromal thylakoid`GO:0016021^cellular_component^integral component of membrane`GO:0042651^cellular_component^thylakoid membrane`GO:0005247^molecular_function^voltage-gated chloride channel activity`GO:0019684^biological_process^photosynthesis, light reaction`GO:00…	.
TRINITY_DN18319_c0_g2	-8.12074	2.3776e-98	7.53494e-96	unknown [Picea sitchensis]	5.5e-100	YC22_ARATH^YC22_ARATH^Q:1629-229,H:71-477^40.89%ID^E:8.69e-109^RecName: Full=Uncharacterized calcium-binding protein At1g02270;^Eukaryota; Viridiplantae; Streptophyta; Embryophyta; Tracheophyta; Spermatophyta; Magnoliophyta; eudicotyledons; Gunneridae; Pentapetalae; rosids; malvids; Brassicales; Brassicaceae; Camelineae; Arabidopsis	YC22_ARATH^YC22_ARATH^Q:92-558,H:71-477^41.737%ID^E:9.35e-115^RecName: Full=Uncharacterized calcium-binding protein At1g02270;^Eukaryota; Viridiplantae; Streptophyta; Embryophyta; Tracheophyta; Spermatophyta; Magnoliophyta; eudicotyledons; Gunneridae; Pentapetalae; rosids; malvids; Brassicales; Brassicaceae; Camelineae; Arabidopsis	PF03372.22^Exo_endo_phos^Endonuclease/Exonuclease/phosphatase family^96-353^E:2.1e-08`PF13833.5^EF-hand_8^EF-hand domain pair^398-441^E:0.0011`PF13202.5^EF-hand_5^EF hand^426-444^E:0.15	COG5239^Ccr4-NOT transcription complex, subunit	KEGG:ath:AT1G02270	GO:0016021^cellular_component^integral component of membrane`GO:0005634^cellular_component^nucleus`GO:0005509^molecular_function^calcium ion binding`GO:0009409^biological_process^response to cold	GO:0005509^molecular_function^calcium ion binding
TRINITY_DN12515_c0_g1	-8.11637	1.432e-136	1.7968e-133			.	.	.	.	.	.	.
TRINITY_DN15405_c0_g2	-8.09365	1.1397e-09	4.75059e-09			.	.	PF02469.21^Fasciclin^Fasciclin domain^71-165^E:1.9e-07	.	.	.	.
TRINITY_DN31392_c0_g1	-8.05994	3.9231e-61	3.3448e-59	omega-3 desaturase [Marchantia polymorpha]	1.6e-36	FAD3E_TOBAC^FAD3E_TOBAC^Q:509-225,H:276-369^72.632%ID^E:1.19e-43^RecName: Full=Omega-3 fatty acid desaturase, endoplasmic reticulum;^Eukaryota; Viridiplantae; Streptophyta; Embryophyta; Tracheophyta; Spermatophyta; Magnoliophyta; eudicotyledons; Gunneridae; Pentapetalae; asterids; lamiids; Solanales; Solanaceae; Nicotianoideae; Nicotianeae; Nicotiana	FAD3E_TOBAC^FAD3E_TOBAC^Q:1-95,H:276-369^72.632%ID^E:1.05e-44^RecName: Full=Omega-3 fatty acid desaturase, endoplasmic reticulum;^Eukaryota; Viridiplantae; Streptophyta; Embryophyta; Tracheophyta; Spermatophyta; Magnoliophyta; eudicotyledons; Gunneridae; Pentapetalae; asterids; lamiids; Solanales; Solanaceae; Nicotianoideae; Nicotianeae; Nicotiana	PF00487.23^FA_desaturase^Fatty acid desaturase^8-54^E:8.6e-10	.	KEGG:nta:107763446	GO:0005789^cellular_component^endoplasmic reticulum membrane`GO:0016021^cellular_component^integral component of membrane`GO:0016717^molecular_function^oxidoreductase activity, acting on paired donors, with oxidation of a pair of donors resulting in the reduction of molecular oxygen to two molecules of water`GO:0006636^biological_process^unsaturated fatty acid biosynthetic process	GO:0006629^biological_process^lipid metabolic process
TRINITY_DN8856_c0_g1	-8.05503	3.4811e-09	1.37642e-08			.	.	.	.	.	.	.
TRINITY_DN20968_c0_g2	-8.05293	4.396e-179	2.7587e-175	photosystem II 22 kDa protein, chloroplastic-like	4.8e-19	PSBS_SPIOL^PSBS_SPIOL^Q:278-574,H:173-271^45.455%ID^E:7.46e-21^RecName: Full=Photosystem II 22 kDa protein, chloroplastic;^Eukaryota; Viridiplantae; Streptophyta; Embryophyta; Tracheophyta; Spermatophyta; Magnoliophyta; eudicotyledons; Gunneridae; Pentapetalae; Caryophyllales; Chenopodiaceae; Chenopodioideae; Anserineae; Spinacia	.	.	.	.	GO:0009535^cellular_component^chloroplast thylakoid membrane`GO:0016021^cellular_component^integral component of membrane`GO:0009523^cellular_component^photosystem II`GO:0051219^molecular_function^phosphoprotein binding`GO:0015979^biological_process^photosynthesis	.
TRINITY_DN11459_c0_g1	-8.04351	8.7642e-17	7.279e-16			.	.	.	.	.	.	.
TRINITY_DN16505_c0_g2	-8.0242	7.1705e-17	6.00731e-16	hypothetical protein AXG93_4193s1100 [Marchantia polymorpha subsp.	6.9e-43	.	.	PF13301.5^DUF4079^Protein of unknown function (DUF4079)^111-234^E:2.2e-21	.	.	.	.
TRINITY_DN16022_c1_g3	-8.0148	1.5244e-85	3.20985e-83	Haloacid dehalogenase-like hydrolase (HAD) family protein	6.1e-80	YIDA_SHIFL^YIDA_SHIFL^Q:538-1335,H:1-270^28.938%ID^E:1.41e-22^RecName: Full=Sugar phosphatase YidA;^Bacteria; Proteobacteria; Gammaproteobacteria; Enterobacterales; Enterobacteriaceae; Shigella	YIDA_SHIFL^YIDA_SHIFL^Q:128-393,H:1-270^30.182%ID^E:4.95e-23^RecName: Full=Sugar phosphatase YidA;^Bacteria; Proteobacteria; Gammaproteobacteria; Enterobacterales; Enterobacteriaceae; Shigella	PF08282.11^Hydrolase_3^haloacid dehalogenase-like hydrolase^133-386^E:4.2e-52`PF05116.12^S6PP^Sucrose-6F-phosphate phosphohydrolase^275-389^E:1.3e-09	COG0561^,hydrolase	KEGG:sfl:SF3767`KEGG:sft:NCTC1_04061`KEGG:sfx:S4004	GO:0000287^molecular_function^magnesium ion binding`GO:0016791^molecular_function^phosphatase activity`GO:0050308^molecular_function^sugar-phosphatase activity`GO:0016311^biological_process^dephosphorylation	.
TRINITY_DN29857_c0_g1	-8.01245	3.5928e-15	2.59494e-14			.	.	.	.	.	.	.
TRINITY_DN31429_c0_g1	-8.01167	3.487e-109	1.5858e-106			.	.	.	.	.	.	.
TRINITY_DN24165_c1_g6	-8.00845	8.387e-79	1.36343e-76			.	.	PF14295.5^PAN_4^PAN domain^249-293^E:0.00036	.	.	.	.
TRINITY_DN22057_c2_g1	-7.99586	5.9218e-09	2.27165e-08	glycoside hydrolase family 5 protein [Roseomonas	5.0e-62	GUN_PAEPO^GUN_PAEPO^Q:293-1147,H:37-319^39.59%ID^E:2.05e-66^RecName: Full=Endoglucanase;^Bacteria; Firmicutes; Bacilli; Bacillales; Paenibacillaceae; Paenibacillus	GUN_PAEPO^GUN_PAEPO^Q:52-336,H:37-319^39.59%ID^E:3.4e-68^RecName: Full=Endoglucanase;^Bacteria; Firmicutes; Bacilli; Bacillales; Paenibacillaceae; Paenibacillus	PF00150.17^Cellulase^Cellulase (glycosyl hydrolase family 5)^62-338^E:2.7e-39	COG2730^Glycoside hydrolase Family 5	.	GO:0008810^molecular_function^cellulase activity`GO:0030245^biological_process^cellulose catabolic process	GO:0004553^molecular_function^hydrolase activity, hydrolyzing O-glycosyl compounds`GO:0005975^biological_process^carbohydrate metabolic process
TRINITY_DN16880_c0_g3	-7.98236	3.3539e-17	2.89328e-16	hypothetical protein KFL_000520400 [Klebsormidium nitens]	3.9e-18	.	.	.	.	.	.	.
TRINITY_DN14836_c0_g1	-7.97537	8.7808e-52	5.21776e-50			.	.	.	.	.	.	.
TRINITY_DN15292_c1_g1	-7.96974	3.1594e-15	2.29194e-14			.	.	.	.	.	.	.
TRINITY_DN14716_c0_g2	-7.95849	1.8061e-35	5.12368e-34			.	.	.	.	.	.	.
TRINITY_DN15405_c0_g1	-7.93401	5.999e-10	2.58115e-09			.	.	PF02469.21^Fasciclin^Fasciclin domain^44-141^E:2.4e-08	.	.	.	.
TRINITY_DN16719_c0_g2	-7.92837	3.8512e-17	3.30145e-16	metal-independent phosphoserine phosphatase isoform X2 [Selaginella	5.3e-40	SERCL_ARATH^SERCL_ARATH^Q:108-650,H:25-204^46.961%ID^E:5.63e-29^RecName: Full=Metal-independent phosphoserine phosphatase;^Eukaryota; Viridiplantae; Streptophyta; Embryophyta; Tracheophyta; Spermatophyta; Magnoliophyta; eudicotyledons; Gunneridae; Pentapetalae; rosids; malvids; Brassicales; Brassicaceae; Camelineae; Arabidopsis	SERCL_ARATH^SERCL_ARATH^Q:21-206,H:20-204^46.237%ID^E:7.66e-50^RecName: Full=Metal-independent phosphoserine phosphatase;^Eukaryota; Viridiplantae; Streptophyta; Embryophyta; Tracheophyta; Spermatophyta; Magnoliophyta; eudicotyledons; Gunneridae; Pentapetalae; rosids; malvids; Brassicales; Brassicaceae; Camelineae; Arabidopsis	PF00300.21^His_Phos_1^Histidine phosphatase superfamily (branch 1)^28-208^E:1.4e-53	COG0406^Phosphoglycerate mutase	KEGG:ath:AT5G04120`KO:K15634	GO:0005829^cellular_component^cytosol`GO:0016791^molecular_function^phosphatase activity`GO:0004647^molecular_function^phosphoserine phosphatase activity`GO:0070179^biological_process^D-serine biosynthetic process`GO:0006564^biological_process^L-serine biosynthetic process	.
TRINITY_DN19179_c0_g3	-7.89566	3.0443e-66	3.16277e-64	hypothetical protein [Acinetobacter baumannii]	4.2e-71	LHCA2_ARATH^LHCA2_ARATH^Q:747-211,H:70-255^63.978%ID^E:2.21e-77^RecName: Full=Photosystem I chlorophyll a/b-binding protein 2, chloroplastic {ECO:0000303|PubMed:10366881};^Eukaryota; Viridiplantae; Streptophyta; Embryophyta; Tracheophyta; Spermatophyta; Magnoliophyta; eudicotyledons; Gunneridae; Pentapetalae; rosids; malvids; Brassicales; Brassicaceae; Camelineae; Arabidopsis	LHCA2_ARATH^LHCA2_ARATH^Q:2-159,H:91-255^63.03%ID^E:8.71e-70^RecName: Full=Photosystem I chlorophyll a/b-binding protein 2, chloroplastic {ECO:0000303|PubMed:10366881};^Eukaryota; Viridiplantae; Streptophyta; Embryophyta; Tracheophyta; Spermatophyta; Magnoliophyta; eudicotyledons; Gunneridae; Pentapetalae; rosids; malvids; Brassicales; Brassicaceae; Camelineae; Arabidopsis	PF00504.20^Chloroa_b-bind^Chlorophyll A-B binding protein^2-131^E:1.2e-31	ENOG410XTCT^Chlorophyll A-B binding protein	KEGG:ath:AT3G61470`KO:K08908	GO:0009507^cellular_component^chloroplast`GO:0009941^cellular_component^chloroplast envelope`GO:0009534^cellular_component^chloroplast thylakoid`GO:0009535^cellular_component^chloroplast thylakoid membrane`GO:0016021^cellular_component^integral component of membrane`GO:0016020^cellular_component^membrane`GO:0009522^cellular_component^photosystem I`GO:0010287^cellular_component^plastoglobule`GO:00…	.
TRINITY_DN13169_c0_g1	-7.88479	4.0377e-49	2.08362e-47	omega-3 desaturase [Marchantia polymorpha]	2.0e-35	FAD3C_BRANA^FAD3C_BRANA^Q:2-283,H:303-395^70.213%ID^E:1.32e-42^RecName: Full=Omega-3 fatty acid desaturase, chloroplastic;^Eukaryota; Viridiplantae; Streptophyta; Embryophyta; Tracheophyta; Spermatophyta; Magnoliophyta; eudicotyledons; Gunneridae; Pentapetalae; rosids; malvids; Brassicales; Brassicaceae; Brassiceae; Brassica	.	.	.	.	GO:0031969^cellular_component^chloroplast membrane`GO:0016717^molecular_function^oxidoreductase activity, acting on paired donors, with oxidation of a pair of donors resulting in the reduction of molecular oxygen to two molecules of water`GO:0006636^biological_process^unsaturated fatty acid biosynthetic process	.
TRINITY_DN11865_c0_g1	-7.84434	4.5694e-13	2.69231e-12			.	.	.	.	.	.	.
TRINITY_DN19771_c0_g2	-7.83528	6.3147e-13	3.67238e-12			.	.	.	.	.	.	.
TRINITY_DN16449_c0_g2	-7.82796	6.6669e-75	9.33814e-73	hypothetical protein AXG93_1550s1060 [Marchantia polymorpha subsp.	2.1e-44	ADS3_ARATH^ADS3_ARATH^Q:600-301,H:271-370^68%ID^E:6.25e-43^RecName: Full=Palmitoyl-monogalactosyldiacylglycerol delta-7 desaturase, chloroplastic {ECO:0000303|PubMed:15579662};^Eukaryota; Viridiplantae; Streptophyta; Embryophyta; Tracheophyta; Spermatophyta; Magnoliophyta; eudicotyledons; Gunneridae; Pentapetalae; rosids; malvids; Brassicales; Brassicaceae; Camelineae; Arabidopsis	ADS3_ARATH^ADS3_ARATH^Q:1-100,H:271-370^68%ID^E:5.95e-46^RecName: Full=Palmitoyl-monogalactosyldiacylglycerol delta-7 desaturase, chloroplastic {ECO:0000303|PubMed:15579662};^Eukaryota; Viridiplantae; Streptophyta; Embryophyta; Tracheophyta; Spermatophyta; Magnoliophyta; eudicotyledons; Gunneridae; Pentapetalae; rosids; malvids; Brassicales; Brassicaceae; Camelineae; Arabidopsis	PF00487.23^FA_desaturase^Fatty acid desaturase^8-73^E:3.3e-07	COG1398^desaturase	KEGG:ath:AT3G15850`KO:K20416	GO:0031969^cellular_component^chloroplast membrane`GO:0016021^cellular_component^integral component of membrane`GO:0009579^cellular_component^thylakoid`GO:0016717^molecular_function^oxidoreductase activity, acting on paired donors, with oxidation of a pair of donors resulting in the reduction of molecular oxygen to two molecules of water`GO:0031408^biological_process^oxylipin biosynthetic process…	GO:0006629^biological_process^lipid metabolic process
TRINITY_DN16460_c0_g2	-7.81506	1.1524e-14	7.90508e-14	dol-P-Man:Man(6)GlcNAc(2)-PP-Dol alpha-1,2-mannosyltransferase-like isoform X1 [Physcomitrella patens]	1.6e-78	ALG9_ARATH^ALG9_ARATH^Q:10-1074,H:224-567^37.921%ID^E:1.09e-56^RecName: Full=Dol-P-Man:Man(6)GlcNAc(2)-PP-Dol alpha-1,2-mannosyltransferase;^Eukaryota; Viridiplantae; Streptophyta; Embryophyta; Tracheophyta; Spermatophyta; Magnoliophyta; eudicotyledons; Gunneridae; Pentapetalae; rosids; malvids; Brassicales; Brassicaceae; Camelineae; Arabidopsis	ALG9_ARATH^ALG9_ARATH^Q:1-358,H:221-567^39.554%ID^E:1.57e-70^RecName: Full=Dol-P-Man:Man(6)GlcNAc(2)-PP-Dol alpha-1,2-mannosyltransferase;^Eukaryota; Viridiplantae; Streptophyta; Embryophyta; Tracheophyta; Spermatophyta; Magnoliophyta; eudicotyledons; Gunneridae; Pentapetalae; rosids; malvids; Brassicales; Brassicaceae; Camelineae; Arabidopsis	PF03901.16^Glyco_transf_22^Alg9-like mannosyltransferase family^12-243^E:2.6e-35	ENOG410XP6D^asparagine-linked glycosylation 9, alpha-1,2-mannosyltransferase homolog (S. cerevisiae)	KEGG:ath:AT1G16900`KO:K03846	GO:0005783^cellular_component^endoplasmic reticulum`GO:0005789^cellular_component^endoplasmic reticulum membrane`GO:0016021^cellular_component^integral component of membrane`GO:0000026^molecular_function^alpha-1,2-mannosyltransferase activity`GO:0052926^molecular_function^dol-P-Man:Man(6)GlcNAc(2)-PP-Dol alpha-1,2-mannosyltransferase activity`GO:0052918^molecular_function^dol-P-Man:Man(8)GlcNAc(2…	GO:0016757^molecular_function^transferase activity, transferring glycosyl groups
TRINITY_DN15453_c0_g5	-7.79426	8.334e-104	3.1504e-101	chlorophyll a-b binding protein 4 chloroplastic	2.9e-69	CA4_ARATH^CA4_ARATH^Q:101-721,H:4-213^60.952%ID^E:1.04e-80^RecName: Full=Chlorophyll a-b binding protein 4, chloroplastic {ECO:0000303|PubMed:10366881};^Eukaryota; Viridiplantae; Streptophyta; Embryophyta; Tracheophyta; Spermatophyta; Magnoliophyta; eudicotyledons; Gunneridae; Pentapetalae; rosids; malvids; Brassicales; Brassicaceae; Camelineae; Arabidopsis	CA4_ARATH^CA4_ARATH^Q:1-203,H:1-213^61.502%ID^E:3.61e-84^RecName: Full=Chlorophyll a-b binding protein 4, chloroplastic {ECO:0000303|PubMed:10366881};^Eukaryota; Viridiplantae; Streptophyta; Embryophyta; Tracheophyta; Spermatophyta; Magnoliophyta; eudicotyledons; Gunneridae; Pentapetalae; rosids; malvids; Brassicales; Brassicaceae; Camelineae; Arabidopsis	PF00504.20^Chloroa_b-bind^Chlorophyll A-B binding protein^54-204^E:3.5e-44	ENOG4110JH3^Chlorophyll a-b binding protein	KEGG:ath:AT3G47470`KO:K08910	GO:0009507^cellular_component^chloroplast`GO:0009941^cellular_component^chloroplast envelope`GO:0009534^cellular_component^chloroplast thylakoid`GO:0009535^cellular_component^chloroplast thylakoid membrane`GO:0016021^cellular_component^integral component of membrane`GO:0016020^cellular_component^membrane`GO:0009522^cellular_component^photosystem I`GO:0010287^cellular_component^plastoglobule`GO:00…	.
TRINITY_DN10178_c0_g2	-7.7572	1.0299e-07	3.4038e-07			.	.	PF02469.21^Fasciclin^Fasciclin domain^67-180^E:8.3e-06	.	.	.	.
TRINITY_DN11520_c0_g1	-7.74857	4.1633e-10	1.82078e-09			.	.	.	.	.	.	.
TRINITY_DN1004_c0_g2	-7.73003	4.9969e-13	2.93809e-12	hypothetical protein CPB86DRAFT_819153 [Serendipita vermifera 'subsp.	5.1e-30	GLOX_VITPS^GLOX_VITPS^Q:834-91,H:280-514^33.074%ID^E:7.22e-27^RecName: Full=Aldehyde oxidase GLOX {ECO:0000305};^Eukaryota; Viridiplantae; Streptophyta; Embryophyta; Tracheophyta; Spermatophyta; Magnoliophyta; eudicotyledons; Gunneridae; Pentapetalae; rosids; Vitales; Vitaceae; Vitis	GLOX_VITPS^GLOX_VITPS^Q:22-269,H:280-514^33.074%ID^E:1.51e-26^RecName: Full=Aldehyde oxidase GLOX {ECO:0000305};^Eukaryota; Viridiplantae; Streptophyta; Embryophyta; Tracheophyta; Spermatophyta; Magnoliophyta; eudicotyledons; Gunneridae; Pentapetalae; rosids; Vitales; Vitaceae; Vitis	PF09118.10^DUF1929^Domain of unknown function (DUF1929)^169-268^E:6.5e-14	.	.	GO:0005618^cellular_component^cell wall`GO:0005615^cellular_component^extracellular space`GO:0004031^molecular_function^aldehyde oxidase activity`GO:0050832^biological_process^defense response to fungus	.
TRINITY_DN13595_c0_g3	-7.70031	1.7123e-06	4.84046e-06			.	.	.	.	.	.	.
TRINITY_DN16719_c0_g1	-7.69353	3.9319e-09	1.54357e-08	PREDICTED: phosphoglycerate mutase-like protein 4 [Nicotiana	4.6e-38	SERCL_ARATH^SERCL_ARATH^Q:121-552,H:25-167^48.611%ID^E:3.52e-31^RecName: Full=Metal-independent phosphoserine phosphatase;^Eukaryota; Viridiplantae; Streptophyta; Embryophyta; Tracheophyta; Spermatophyta; Magnoliophyta; eudicotyledons; Gunneridae; Pentapetalae; rosids; malvids; Brassicales; Brassicaceae; Camelineae; Arabidopsis	SERCL_ARATH^SERCL_ARATH^Q:21-190,H:20-188^47.647%ID^E:1.12e-46^RecName: Full=Metal-independent phosphoserine phosphatase;^Eukaryota; Viridiplantae; Streptophyta; Embryophyta; Tracheophyta; Spermatophyta; Magnoliophyta; eudicotyledons; Gunneridae; Pentapetalae; rosids; malvids; Brassicales; Brassicaceae; Camelineae; Arabidopsis	PF00300.21^His_Phos_1^Histidine phosphatase superfamily (branch 1)^28-191^E:2e-50	COG0406^Phosphoglycerate mutase	KEGG:ath:AT5G04120`KO:K15634	GO:0005829^cellular_component^cytosol`GO:0016791^molecular_function^phosphatase activity`GO:0004647^molecular_function^phosphoserine phosphatase activity`GO:0070179^biological_process^D-serine biosynthetic process`GO:0006564^biological_process^L-serine biosynthetic process	.
TRINITY_DN18462_c0_g1	-7.69325	7.0524e-13	4.08772e-12			.	.	.	.	.	.	.
TRINITY_DN18764_c3_g2	-7.69279	4.5342e-85	9.35926e-83	hypothetical protein AXG93_3932s1090 [Marchantia polymorpha subsp.	2.7e-10	.	.	.	.	.	.	.
TRINITY_DN27681_c0_g1	-7.68697	4.0597e-13	2.40417e-12			.	.	PF12849.6^PBP_like_2^PBP superfamily domain^19-195^E:1.6e-06	.	.	.	.
TRINITY_DN18038_c0_g1	-7.6671	2.512e-109	1.1591e-106	hypothetical protein AXG93_3036s1330 [Marchantia polymorpha subsp.	4.7e-102	CB5_ARATH^CB5_ARATH^Q:814-134,H:58-280^73.246%ID^E:8.07e-103^RecName: Full=Chlorophyll a-b binding protein CP26, chloroplastic;^Eukaryota; Viridiplantae; Streptophyta; Embryophyta; Tracheophyta; Spermatophyta; Magnoliophyta; eudicotyledons; Gunneridae; Pentapetalae; rosids; malvids; Brassicales; Brassicaceae; Camelineae; Arabidopsis	CB5_ARATH^CB5_ARATH^Q:59-285,H:58-280^73.246%ID^E:1.89e-110^RecName: Full=Chlorophyll a-b binding protein CP26, chloroplastic;^Eukaryota; Viridiplantae; Streptophyta; Embryophyta; Tracheophyta; Spermatophyta; Magnoliophyta; eudicotyledons; Gunneridae; Pentapetalae; rosids; malvids; Brassicales; Brassicaceae; Camelineae; Arabidopsis	PF00504.20^Chloroa_b-bind^Chlorophyll A-B binding protein^83-248^E:9.1e-47	ENOG41110WY^Chlorophyll A-B binding protein	KEGG:ath:AT4G10340`KO:K08916	GO:0009507^cellular_component^chloroplast`GO:0009941^cellular_component^chloroplast envelope`GO:0009534^cellular_component^chloroplast thylakoid`GO:0009535^cellular_component^chloroplast thylakoid membrane`GO:0016021^cellular_component^integral component of membrane`GO:0016020^cellular_component^membrane`GO:0009522^cellular_component^photosystem I`GO:0009783^cellular_component^photosystem II ante…	.
TRINITY_DN26387_c0_g1	-7.66035	1.2442e-14	8.50669e-14			.	.	.	.	.	.	.
TRINITY_DN12405_c0_g1	-7.63493	3.6435e-82	6.53234e-80	uncharacterized calcium-binding protein At1g02270 [Selaginella moellendorffii]	3.8e-97	YC22_ARATH^YC22_ARATH^Q:367-1869,H:35-477^39.328%ID^E:2e-111^RecName: Full=Uncharacterized calcium-binding protein At1g02270;^Eukaryota; Viridiplantae; Streptophyta; Embryophyta; Tracheophyta; Spermatophyta; Magnoliophyta; eudicotyledons; Gunneridae; Pentapetalae; rosids; malvids; Brassicales; Brassicaceae; Camelineae; Arabidopsis	YC22_ARATH^YC22_ARATH^Q:51-551,H:35-477^39.328%ID^E:4.57e-113^RecName: Full=Uncharacterized calcium-binding protein At1g02270;^Eukaryota; Viridiplantae; Streptophyta; Embryophyta; Tracheophyta; Spermatophyta; Magnoliophyta; eudicotyledons; Gunneridae; Pentapetalae; rosids; malvids; Brassicales; Brassicaceae; Camelineae; Arabidopsis	PF03372.22^Exo_endo_phos^Endonuclease/Exonuclease/phosphatase family^95-361^E:2e-10`PF13833.5^EF-hand_8^EF-hand domain pair^394-445^E:1e-10`PF00036.31^EF-hand_1^EF hand^419-445^E:1.9e-07`PF13202.5^EF-hand_5^EF hand^420-443^E:0.00018	COG5239^Ccr4-NOT transcription complex, subunit	KEGG:ath:AT1G02270	GO:0016021^cellular_component^integral component of membrane`GO:0005634^cellular_component^nucleus`GO:0005509^molecular_function^calcium ion binding`GO:0009409^biological_process^response to cold	GO:0005509^molecular_function^calcium ion binding
TRINITY_DN17317_c0_g1	-7.63444	1.875e-118	1.2004e-115			.	.	.	.	.	.	.
TRINITY_DN14288_c0_g1	-7.63387	3.697e-124	3.0525e-121	hypothetical protein KFL_002100030 [Klebsormidium nitens]	1.9e-77	YU88_ARATH^YU88_ARATH^Q:1294-269,H:59-397^38.776%ID^E:1.43e-62^RecName: Full=UPF0187 protein At3g61320, chloroplastic;^Eukaryota; Viridiplantae; Streptophyta; Embryophyta; Tracheophyta; Spermatophyta; Magnoliophyta; eudicotyledons; Gunneridae; Pentapetalae; rosids; malvids; Brassicales; Brassicaceae; Camelineae; Arabidopsis	YU88_ARATH^YU88_ARATH^Q:64-421,H:42-397^38.333%ID^E:7.58e-67^RecName: Full=UPF0187 protein At3g61320, chloroplastic;^Eukaryota; Viridiplantae; Streptophyta; Embryophyta; Tracheophyta; Spermatophyta; Magnoliophyta; eudicotyledons; Gunneridae; Pentapetalae; rosids; malvids; Brassicales; Brassicaceae; Camelineae; Arabidopsis	PF01062.20^Bestrophin^Bestrophin, RFP-TM, chloride channel^113-393^E:6.6e-43	COG3781^UPF0187 protein	KEGG:ath:AT3G61320	GO:0009507^cellular_component^chloroplast`GO:0031969^cellular_component^chloroplast membrane`GO:0009533^cellular_component^chloroplast stromal thylakoid`GO:0016021^cellular_component^integral component of membrane`GO:0042651^cellular_component^thylakoid membrane`GO:0005247^molecular_function^voltage-gated chloride channel activity`GO:0019684^biological_process^photosynthesis, light reaction`GO:00…	.
TRINITY_DN22869_c0_g1	-7.60216	1.6206e-56	1.15558e-54	hypothetical protein CBR_g52687 [Chara braunii]	1.8e-22	.	.	PF06830.10^Root_cap^Root cap^314-331^E:0.0025	.	.	.	.
TRINITY_DN13955_c0_g1	-7.56052	2.3757e-13	1.44621e-12			.	.	.	.	.	.	.
TRINITY_DN23075_c2_g1	-7.54954	4.3873e-65	4.32865e-63	hypothetical protein CDL15_Pgr000528 [Punica granatum]	2.3e-22	.	.	.	.	.	.	.
TRINITY_DN23987_c2_g1	-7.54511	6.573e-10	2.8181e-09			.	.	.	.	.	.	.
TRINITY_DN16030_c1_g1	-7.52902	1.2835e-21	1.56151e-20			.	.	PF02469.21^Fasciclin^Fasciclin domain^28-135^E:1.8e-11	.	.	.	.
TRINITY_DN9352_c0_g1	-7.51562	3.1095e-12	1.69554e-11			.	.	.	.	.	.	.
TRINITY_DN20428_c0_g1	-7.50179	1.1761e-75	1.71633e-73	6-phosphofructo-2-kinase/fructose-2,6-bisphosphatase-like isoform X2 [Physcomitrella patens]	7.8e-115	F26_ARATH^F26_ARATH^Q:1274-507,H:489-744^75.391%ID^E:8.33e-138^RecName: Full=6-phosphofructo-2-kinase/fructose-2,6-bisphosphatase;^Eukaryota; Viridiplantae; Streptophyta; Embryophyta; Tracheophyta; Spermatophyta; Magnoliophyta; eudicotyledons; Gunneridae; Pentapetalae; rosids; malvids; Brassicales; Brassicaceae; Camelineae; Arabidopsis	F26_ARATH^F26_ARATH^Q:2-237,H:509-744^76.695%ID^E:2.03e-132^RecName: Full=6-phosphofructo-2-kinase/fructose-2,6-bisphosphatase;^Eukaryota; Viridiplantae; Streptophyta; Embryophyta; Tracheophyta; Spermatophyta; Magnoliophyta; eudicotyledons; Gunneridae; Pentapetalae; rosids; malvids; Brassicales; Brassicaceae; Camelineae; Arabidopsis	PF01591.17^6PF2K^6-phosphofructo-2-kinase^4-43^E:1.4e-06`PF00300.21^His_Phos_1^Histidine phosphatase superfamily (branch 1)^46-229^E:3.9e-37	COG0406^Phosphoglycerate mutase	KEGG:ath:AT1G07110`KO:K01103	GO:0005829^cellular_component^cytosol`GO:0005886^cellular_component^plasma membrane`GO:0003873^molecular_function^6-phosphofructo-2-kinase activity`GO:0005524^molecular_function^ATP binding`GO:0004331^molecular_function^fructose-2,6-bisphosphate 2-phosphatase activity`GO:2001070^molecular_function^starch binding`GO:0006003^biological_process^fructose 2,6-bisphosphate metabolic process`GO:0006002^…	GO:0003873^molecular_function^6-phosphofructo-2-kinase activity`GO:0005524^molecular_function^ATP binding`GO:0006000^biological_process^fructose metabolic process
TRINITY_DN13102_c0_g1	-7.48835	1.167e-139	1.7431e-136			.	.	PF14295.5^PAN_4^PAN domain^89-106^E:0.0066	.	.	.	.
TRINITY_DN18814_c1_g1	-7.48533	5.043e-12	2.69178e-11			.	.	.	.	.	.	.
TRINITY_DN12624_c0_g2	-7.48514	2.0013e-08	7.24473e-08			.	.	.	.	.	.	.
TRINITY_DN17177_c1_g2	-7.48085	2.1774e-11	1.09007e-10			.	.	.	.	.	.	.
TRINITY_DN3264_c0_g1	-7.47839	1.0771e-08	4.01493e-08			.	.	.	.	.	.	.
TRINITY_DN18964_c0_g1	-7.46606	1.0207e-12	5.83221e-12	Protein of unknown function [Klebsormidium nitens]	3.9e-64	.	.	PF09366.9^DUF1997^Protein of unknown function (DUF1997)^89-246^E:1.1e-42	.	.	.	.
TRINITY_DN16309_c1_g2	-7.46007	1.1119e-34	3.01783e-33	omega-6 fatty acid desaturase, chloroplastic-like [Physcomitrella	7.9e-71	FAD6C_BRANA^FAD6C_BRANA^Q:311-865,H:71-252^60%ID^E:1.93e-75^RecName: Full=Omega-6 fatty acid desaturase, chloroplastic {ECO:0000303|PubMed:8066133};^Eukaryota; Viridiplantae; Streptophyta; Embryophyta; Tracheophyta; Spermatophyta; Magnoliophyta; eudicotyledons; Gunneridae; Pentapetalae; rosids; malvids; Brassicales; Brassicaceae; Brassiceae; Brassica`FAD6C_BRANA^FAD6C_BRANA^Q:1027-1194,H:256-311^…	FAD6C_BRANA^FAD6C_BRANA^Q:48-246,H:55-252^56.784%ID^E:1.19e-79^RecName: Full=Omega-6 fatty acid desaturase, chloroplastic {ECO:0000303|PubMed:8066133};^Eukaryota; Viridiplantae; Streptophyta; Embryophyta; Tracheophyta; Spermatophyta; Magnoliophyta; eudicotyledons; Gunneridae; Pentapetalae; rosids; malvids; Brassicales; Brassicaceae; Brassiceae; Brassica	PF00487.23^FA_desaturase^Fatty acid desaturase^137-225^E:9.6e-14	.	.	GO:0031969^cellular_component^chloroplast membrane`GO:0016491^molecular_function^oxidoreductase activity`GO:0006636^biological_process^unsaturated fatty acid biosynthetic process	GO:0006629^biological_process^lipid metabolic process
TRINITY_DN10882_c0_g2	-7.45525	4.0395e-13	2.39357e-12			.	.	.	.	.	.	.
TRINITY_DN12515_c0_g2	-7.45432	1.133e-102	4.1824e-100			.	.	.	.	.	.	.
TRINITY_DN11627_c0_g1	-7.4532	3.635e-110	1.7281e-107	dihydrolipoyllysine-residue acetyltransferase component 5 of pyruvate	3.9e-81	ODP25_ARATH^ODP25_ARATH^Q:898-236,H:245-465^69.683%ID^E:3.86e-94^RecName: Full=Dihydrolipoyllysine-residue acetyltransferase component 5 of pyruvate dehydrogenase complex, chloroplastic;^Eukaryota; Viridiplantae; Streptophyta; Embryophyta; Tracheophyta; Spermatophyta; Magnoliophyta; eudicotyledons; Gunneridae; Pentapetalae; rosids; malvids; Brassicales; Brassicaceae; Camelineae; Arabidopsis	ODP24_ARATH^ODP24_ARATH^Q:7-236,H:251-480^63.043%ID^E:3.96e-101^RecName: Full=Dihydrolipoyllysine-residue acetyltransferase component 4 of pyruvate dehydrogenase complex, chloroplastic;^Eukaryota; Viridiplantae; Streptophyta; Embryophyta; Tracheophyta; Spermatophyta; Magnoliophyta; eudicotyledons; Gunneridae; Pentapetalae; rosids; malvids; Brassicales; Brassicaceae; Camelineae; Arabidopsis	PF00198.22^2-oxoacid_dh^2-oxoacid dehydrogenases acyltransferase (catalytic domain)^15-235^E:7e-63	COG0508^Dehydrogenase	KEGG:ath:AT3G25860`KO:K00627	GO:0009507^cellular_component^chloroplast`GO:0009941^cellular_component^chloroplast envelope`GO:0009570^cellular_component^chloroplast stroma`GO:0009534^cellular_component^chloroplast thylakoid`GO:0022626^cellular_component^cytosolic ribosome`GO:0016020^cellular_component^membrane`GO:0004742^molecular_function^dihydrolipoyllysine-residue acetyltransferase activity`GO:0006086^biological_process^ac…	GO:0016746^molecular_function^transferase activity, transferring acyl groups`GO:0008152^biological_process^metabolic process
TRINITY_DN16719_c0_g3	-7.4467	1.6739e-30	3.60215e-29	hypothetical protein MARPO_0136s0032 [Marchantia polymorpha]	9.7e-21	SERCL_ARATH^SERCL_ARATH^Q:367-615,H:87-169^38.554%ID^E:7.97e-23^RecName: Full=Metal-independent phosphoserine phosphatase;^Eukaryota; Viridiplantae; Streptophyta; Embryophyta; Tracheophyta; Spermatophyta; Magnoliophyta; eudicotyledons; Gunneridae; Pentapetalae; rosids; malvids; Brassicales; Brassicaceae; Camelineae; Arabidopsis`SERCL_ARATH^SERCL_ARATH^Q:183-353,H:25-80^56.14%ID^E:7.97e-23^RecName…	SERCL_ARATH^SERCL_ARATH^Q:33-115,H:87-169^38.554%ID^E:3.31e-13^RecName: Full=Metal-independent phosphoserine phosphatase;^Eukaryota; Viridiplantae; Streptophyta; Embryophyta; Tracheophyta; Spermatophyta; Magnoliophyta; eudicotyledons; Gunneridae; Pentapetalae; rosids; malvids; Brassicales; Brassicaceae; Camelineae; Arabidopsis	PF00300.21^His_Phos_1^Histidine phosphatase superfamily (branch 1)^42-115^E:2.2e-13	COG0406^Phosphoglycerate mutase	KEGG:ath:AT5G04120`KO:K15634	GO:0005829^cellular_component^cytosol`GO:0016791^molecular_function^phosphatase activity`GO:0004647^molecular_function^phosphoserine phosphatase activity`GO:0070179^biological_process^D-serine biosynthetic process`GO:0006564^biological_process^L-serine biosynthetic process	.
TRINITY_DN6206_c0_g1	-7.43988	5.6661e-27	9.80003e-26			.	.	.	.	.	.	.
TRINITY_DN371_c0_g1	-7.41854	1.7315e-07	5.56001e-07			.	.	.	.	.	.	.
TRINITY_DN4551_c0_g1	-7.41815	9.9701e-13	5.7041e-12			.	.	.	.	.	.	.
TRINITY_DN13711_c0_g5	-7.41725	1.7642e-12	9.87733e-12			.	.	.	.	.	.	.
TRINITY_DN12490_c0_g1	-7.40744	2.4978e-73	3.37791e-71	hypothetical protein KFL_005370070 [Klebsormidium nitens]	6.4e-23	.	.	PF11938.7^DUF3456^TLR4 regulator and MIR-interacting MSAP^32-173^E:9.3e-25	.	.	.	.
TRINITY_DN22474_c0_g1	-7.3957	1.604e-58	1.21852e-56			.	.	.	.	.	.	.
TRINITY_DN3960_c0_g1	-7.39541	1.2484e-12	7.06746e-12			.	.	.	.	.	.	.
TRINITY_DN10382_c0_g1	-7.39456	7.9175e-70	9.33873e-68			.	.	.	.	.	.	.
TRINITY_DN11659_c0_g1	-7.39146	2.5383e-59	1.97127e-57			.	.	.	.	.	.	.
TRINITY_DN15820_c4_g1	-7.38462	2.4141e-21	2.87666e-20	hypothetical protein KFL_005170020 [Klebsormidium nitens]	6.6e-17	.	.	PF06830.10^Root_cap^Root cap^202-219^E:0.00019	.	.	.	.
TRINITY_DN21039_c3_g1	-7.38422	5.2959e-12	2.82009e-11			.	.	.	.	.	.	.
TRINITY_DN16292_c0_g1	-7.34573	2.0888e-50	1.14977e-48	PREDICTED: ethylene-responsive transcription factor ERF060 [Elaeis	4.2e-16	ERF55_ARATH^ERF55_ARATH^Q:306-91,H:132-203^62.5%ID^E:2.92e-21^RecName: Full=Ethylene-responsive transcription factor ERF055;^Eukaryota; Viridiplantae; Streptophyta; Embryophyta; Tracheophyta; Spermatophyta; Magnoliophyta; eudicotyledons; Gunneridae; Pentapetalae; rosids; malvids; Brassicales; Brassicaceae; Camelineae; Arabidopsis	ERF55_ARATH^ERF55_ARATH^Q:326-397,H:132-203^62.5%ID^E:3.16e-22^RecName: Full=Ethylene-responsive transcription factor ERF055;^Eukaryota; Viridiplantae; Streptophyta; Embryophyta; Tracheophyta; Spermatophyta; Magnoliophyta; eudicotyledons; Gunneridae; Pentapetalae; rosids; malvids; Brassicales; Brassicaceae; Camelineae; Arabidopsis	PF00847.19^AP2^AP2 domain^336-385^E:2.1e-12	ENOG41103RZ^AP2	KEGG:ath:AT1G36060	GO:0005634^cellular_component^nucleus`GO:0003677^molecular_function^DNA binding`GO:0003700^molecular_function^transcription factor activity, sequence-specific DNA binding`GO:0009873^biological_process^ethylene-activated signaling pathway`GO:0006355^biological_process^regulation of transcription, DNA-templated`GO:0009415^biological_process^response to water`GO:0006351^biological_process^transcript…	GO:0003700^molecular_function^transcription factor activity, sequence-specific DNA binding`GO:0006355^biological_process^regulation of transcription, DNA-templated
TRINITY_DN22651_c0_g1	-7.34518	1.865e-137	2.5441e-134	omega-3 fatty acid desaturase, chloroplastic [Selaginella	3.6e-63	FAD3C_HELAN^FAD3C_HELAN^Q:405-947,H:38-231^59.391%ID^E:1.77e-68^RecName: Full=sn-2 acyl-lipid omega-3 desaturase (ferredoxin), chloroplastic {ECO:0000303|PubMed:17064923};^Eukaryota; Viridiplantae; Streptophyta; Embryophyta; Tracheophyta; Spermatophyta; Magnoliophyta; eudicotyledons; Gunneridae; Pentapetalae; asterids; campanulids; Asterales; Asteraceae; Asteroideae; Heliantheae alliance; Heliant…	FAD3C_BRANA^FAD3C_BRANA^Q:1-136,H:184-319^63.971%ID^E:9.36e-61^RecName: Full=Omega-3 fatty acid desaturase, chloroplastic;^Eukaryota; Viridiplantae; Streptophyta; Embryophyta; Tracheophyta; Spermatophyta; Magnoliophyta; eudicotyledons; Gunneridae; Pentapetalae; rosids; malvids; Brassicales; Brassicaceae; Brassiceae; Brassica	.	.	.	GO:0031969^cellular_component^chloroplast membrane`GO:0016717^molecular_function^oxidoreductase activity, acting on paired donors, with oxidation of a pair of donors resulting in the reduction of molecular oxygen to two molecules of water`GO:0006636^biological_process^unsaturated fatty acid biosynthetic process	.
TRINITY_DN12044_c0_g1	-7.34372	4.8733e-82	8.54194e-80			.	.	.	.	.	.	.
TRINITY_DN9476_c0_g1	-7.33861	7.01e-58	5.23663e-56	hypothetical protein FRACYDRAFT_259883 [Fragilariopsis cylindrus CCMP1102]	2.8e-10	.	.	PF04193.13^PQ-loop^PQ loop repeat^41-91^E:7e-11	.	.	.	.
TRINITY_DN24388_c1_g2	-7.32942	3.2547e-11	1.60156e-10			.	.	.	.	.	.	.
TRINITY_DN22062_c0_g1	-7.32503	1.4264e-22	1.86702e-21			.	.	.	.	.	.	.
TRINITY_DN12252_c0_g2	-7.3236	4.6544e-50	2.52211e-48			.	.	.	.	.	.	.
TRINITY_DN21457_c1_g2	-7.31066	9.7407e-12	5.04564e-11			.	.	.	.	.	.	.
TRINITY_DN17660_c0_g2	-7.30867	2.3086e-09	9.30869e-09	hypothetical protein AXG93_406s1360 [Marchantia polymorpha subsp.	9.5e-63	YCV6_SCHPO^YCV6_SCHPO^Q:9-905,H:41-283^26.367%ID^E:1.07e-16^RecName: Full=Putative hydrolase C777.06c;^Eukaryota; Fungi; Dikarya; Ascomycota; Taphrinomycotina; Schizosaccharomycetes; Schizosaccharomycetales; Schizosaccharomycetaceae; Schizosaccharomyces	YCV6_SCHPO^YCV6_SCHPO^Q:3-304,H:41-286^26.115%ID^E:8.64e-19^RecName: Full=Putative hydrolase C777.06c;^Eukaryota; Fungi; Dikarya; Ascomycota; Taphrinomycotina; Schizosaccharomycetes; Schizosaccharomycetales; Schizosaccharomycetaceae; Schizosaccharomyces	PF12706.6^Lactamase_B_2^Beta-lactamase superfamily domain^35-125^E:1.5e-09	.	KEGG:spo:SPCC777.06c	GO:0005829^cellular_component^cytosol`GO:0005634^cellular_component^nucleus`GO:0016787^molecular_function^hydrolase activity	.
TRINITY_DN14693_c0_g2	-7.2967	1.7023e-26	2.84239e-25			.	.	.	.	.	.	.
TRINITY_DN21376_c0_g1	-7.29458	8.4575e-12	4.40422e-11	PREDICTED: blue-light photoreceptor PHR2 [Vitis vinifera]	6.7e-34	PHR2_ARATH^PHR2_ARATH^Q:1359-556,H:191-426^33.213%ID^E:7.66e-31^RecName: Full=Blue-light photoreceptor PHR2;^Eukaryota; Viridiplantae; Streptophyta; Embryophyta; Tracheophyta; Spermatophyta; Magnoliophyta; eudicotyledons; Gunneridae; Pentapetalae; rosids; malvids; Brassicales; Brassicaceae; Camelineae; Arabidopsis	PHR2_ARATH^PHR2_ARATH^Q:1-276,H:191-434^33.333%ID^E:8.37e-41^RecName: Full=Blue-light photoreceptor PHR2;^Eukaryota; Viridiplantae; Streptophyta; Embryophyta; Tracheophyta; Spermatophyta; Magnoliophyta; eudicotyledons; Gunneridae; Pentapetalae; rosids; malvids; Brassicales; Brassicaceae; Camelineae; Arabidopsis	PF00875.17^DNA_photolyase^DNA photolyase^1-85^E:1.1e-09	COG0415^deoxyribo-dipyrimidine photolyase	KEGG:ath:AT2G47590	GO:0009881^molecular_function^photoreceptor activity`GO:0018298^biological_process^protein-chromophore linkage	.
TRINITY_DN19893_c1_g1	-7.28674	9.7613e-73	1.29771e-70	hypothetical protein CBR_g39540 [Chara braunii]	1.1e-31	.	.	PF07699.12^Ephrin_rec_like^Putative ephrin-receptor like^154-195^E:6.2e-07`PF07699.12^Ephrin_rec_like^Putative ephrin-receptor like^344-381^E:8.1e-08	.	.	.	.
TRINITY_DN11838_c0_g2	-7.27514	4.959e-129	5.019e-126	hypothetical protein VOLCADRAFT_73456 [Volvox carteri f.	2.0e-67	.	.	PF13301.5^DUF4079^Protein of unknown function (DUF4079)^116-282^E:8.9e-48	.	.	.	.
TRINITY_DN13076_c0_g1	-7.25886	9.5087e-66	9.56201e-64			.	.	.	.	.	.	.
TRINITY_DN11873_c1_g1	-7.256	3.1279e-11	1.54307e-10			.	.	.	.	.	.	.
TRINITY_DN11985_c0_g1	-7.23721	2.3623e-09	9.51573e-09			.	.	PF02469.21^Fasciclin^Fasciclin domain^76-207^E:8.9e-05	.	.	.	.
TRINITY_DN22542_c0_g1	-7.22133	6.1469e-84	1.19788e-81	hypothetical protein AXG93_4448s1310 [Marchantia polymorpha subsp.	1.3e-105	CCA11_ARATH^CCA11_ARATH^Q:2398-3243,H:179-460^56.738%ID^E:9.1e-107^RecName: Full=Cyclin-A1-1;^Eukaryota; Viridiplantae; Streptophyta; Embryophyta; Tracheophyta; Spermatophyta; Magnoliophyta; eudicotyledons; Gunneridae; Pentapetalae; rosids; malvids; Brassicales; Brassicaceae; Camelineae; Arabidopsis	CCA11_ARATH^CCA11_ARATH^Q:686-967,H:179-460^56.738%ID^E:7.53e-110^RecName: Full=Cyclin-A1-1;^Eukaryota; Viridiplantae; Streptophyta; Embryophyta; Tracheophyta; Spermatophyta; Magnoliophyta; eudicotyledons; Gunneridae; Pentapetalae; rosids; malvids; Brassicales; Brassicaceae; Camelineae; Arabidopsis	PF00134.22^Cyclin_N^Cyclin, N-terminal domain^704-830^E:2e-43`PF02984.18^Cyclin_C^Cyclin, C-terminal domain^833-955^E:9.8e-33	COG5024^g2 mitotic-specific	KEGG:ath:AT1G44110`KO:K06627	GO:0005737^cellular_component^cytoplasm`GO:0005634^cellular_component^nucleus`GO:0007049^biological_process^cell cycle`GO:0051301^biological_process^cell division	GO:0005634^cellular_component^nucleus
TRINITY_DN656_c0_g1	-7.21086	9.4733e-11	4.43618e-10	PREDICTED: putative nuclease HARBI1, partial [Gossypium	1.8e-37	HARB1_RAT^HARB1_RAT^Q:951-460,H:145-301^30.058%ID^E:2.28e-10^RecName: Full=Putative nuclease HARBI1;^Eukaryota; Metazoa; Chordata; Craniata; Vertebrata; Euteleostomi; Mammalia; Eutheria; Euarchontoglires; Glires; Rodentia; Myomorpha; Muroidea; Muridae; Murinae; Rattus	HARB1_RAT^HARB1_RAT^Q:42-205,H:145-301^30.058%ID^E:9.19e-11^RecName: Full=Putative nuclease HARBI1;^Eukaryota; Metazoa; Chordata; Craniata; Vertebrata; Euteleostomi; Mammalia; Eutheria; Euarchontoglires; Glires; Rodentia; Myomorpha; Muroidea; Muridae; Murinae; Rattus	PF01609.20^DDE_Tnp_1^Transposase DDE domain^40-184^E:7.1e-07`PF13359.5^DDE_Tnp_4^DDE superfamily endonuclease^45-204^E:2.9e-23	ENOG411206Y^transposon protein	KEGG:rno:690164	GO:0005737^cellular_component^cytoplasm`GO:0005634^cellular_component^nucleus`GO:0046872^molecular_function^metal ion binding`GO:0004518^molecular_function^nuclease activity	GO:0003677^molecular_function^DNA binding`GO:0004803^molecular_function^transposase activity`GO:0006313^biological_process^transposition, DNA-mediated
TRINITY_DN27913_c0_g1	-7.19315	6.304e-118	3.9561e-115	conserved hypothetical protein [Phytophthora infestans T30-4]	6.6e-11	.	.	PF04548.15^AIG1^AIG1 family^5-117^E:9.6e-09`PF01926.22^MMR_HSR1^50S ribosome-binding GTPase^6-99^E:7e-11`PF02421.17^FeoB_N^Ferrous iron transport protein B^6-94^E:7.6e-06	.	.	.	GO:0005525^molecular_function^GTP binding
TRINITY_DN21387_c0_g1	-7.18621	1.1367e-12	6.45725e-12	carboxylesterase [Sorangium cellulosum]	2.0e-36	EST4A_MOUSE^EST4A_MOUSE^Q:3-848,H:72-357^35.275%ID^E:8.5e-32^RecName: Full=Carboxylesterase 4A;^Eukaryota; Metazoa; Chordata; Craniata; Vertebrata; Euteleostomi; Mammalia; Eutheria; Euarchontoglires; Glires; Rodentia; Myomorpha; Muroidea; Muridae; Murinae; Mus; Mus	EST2A_MOUSE^EST2A_MOUSE^Q:1-284,H:72-343^34.551%ID^E:1.76e-31^RecName: Full=Pyrethroid hydrolase Ces2a;^Eukaryota; Metazoa; Chordata; Craniata; Vertebrata; Euteleostomi; Mammalia; Eutheria; Euarchontoglires; Glires; Rodentia; Myomorpha; Muroidea; Muridae; Murinae; Mus; Mus	PF00135.27^COesterase^Carboxylesterase family^1-478^E:7.3e-68	COG2272^Carboxylesterase	KEGG:mmu:102022`KO:K03927	GO:0052689^molecular_function^carboxylic ester hydrolase activity`GO:0102209^molecular_function^trans-permethrin hydrolase activity`GO:0006486^biological_process^protein glycosylation	.
TRINITY_DN17404_c0_g1	-7.18572	1.2952e-08	4.78245e-08	PREDICTED: protein EXORDIUM-like 3 [Elaeis guineensis]	8.8e-25	EXOL5_ARATH^EXOL5_ARATH^Q:1044-196,H:77-356^26.159%ID^E:1.93e-25^RecName: Full=Protein EXORDIUM-like 5;^Eukaryota; Viridiplantae; Streptophyta; Embryophyta; Tracheophyta; Spermatophyta; Magnoliophyta; eudicotyledons; Gunneridae; Pentapetalae; rosids; malvids; Brassicales; Brassicaceae; Camelineae; Arabidopsis	EXOL5_ARATH^EXOL5_ARATH^Q:109-391,H:77-356^26.159%ID^E:5.53e-26^RecName: Full=Protein EXORDIUM-like 5;^Eukaryota; Viridiplantae; Streptophyta; Embryophyta; Tracheophyta; Spermatophyta; Magnoliophyta; eudicotyledons; Gunneridae; Pentapetalae; rosids; malvids; Brassicales; Brassicaceae; Camelineae; Arabidopsis	PF04674.11^Phi_1^Phosphate-induced protein 1 conserved region^112-392^E:2.1e-29	ENOG410Y43B^phosphate-induced protein 1 conserved region domain containing protein, expressed	KEGG:ath:AT2G17230	GO:0048046^cellular_component^apoplast`GO:0005615^cellular_component^extracellular space	.
TRINITY_DN18764_c4_g1	-7.18176	3.7457e-36	1.09018e-34			.	.	.	.	.	.	.
TRINITY_DN22040_c0_g1	-7.17833	1.0273e-81	1.76132e-79	nitrate reductase 1 [Klebsormidium nitens]	2.3e-291	NIA_PETHY^NIA_PETHY^Q:886-3375,H:90-900^55.767%ID^E:0^RecName: Full=Nitrate reductase [NADH];^Eukaryota; Viridiplantae; Streptophyta; Embryophyta; Tracheophyta; Spermatophyta; Magnoliophyta; eudicotyledons; Gunneridae; Pentapetalae; asterids; lamiids; Solanales; Solanaceae; Petunioideae; Petunia	NIA2_ARATH^NIA2_ARATH^Q:75-911,H:93-914^54.653%ID^E:0^RecName: Full=Nitrate reductase [NADH] 2;^Eukaryota; Viridiplantae; Streptophyta; Embryophyta; Tracheophyta; Spermatophyta; Magnoliophyta; eudicotyledons; Gunneridae; Pentapetalae; rosids; malvids; Brassicales; Brassicaceae; Camelineae; Arabidopsis	PF00174.18^Oxidored_molyb^Oxidoreductase molybdopterin binding domain^128-309^E:7.3e-60`PF03404.15^Mo-co_dimer^Mo-co oxidoreductase dimerisation domain^337-472^E:1.2e-46`PF00173.27^Cyt-b5^Cytochrome b5-like Heme/Steroid binding domain^555-624^E:8.2e-23`PF	COG0543^cytochrome-b5 reductase activity, acting on NAD(P)H`COG2041^The exact function is not known. Can catalyze the reduction of a variety of substrates like dimethyl sulfoxide, trimethylamine N-oxide, phenylmethyl sulfoxide and L-methionine sulfoxide.	KEGG:ath:AT1G37130`KO:K10534	GO:0005829^cellular_component^cytosol`GO:0005886^cellular_component^plasma membrane`GO:0005773^cellular_component^vacuole`GO:0020037^molecular_function^heme binding`GO:0030151^molecular_function^molybdenum ion binding`GO:0043546^molecular_function^molybdopterin cofactor binding`GO:0009703^molecular_function^nitrate reductase (NADH) activity`GO:0050464^molecular_function^nitrate reductase (NADPH) …	GO:0042128^biological_process^nitrate assimilation`GO:0016491^molecular_function^oxidoreductase activity`GO:0030151^molecular_function^molybdenum ion binding`GO:0055114^biological_process^oxidation-reduction process
TRINITY_DN18617_c0_g1	-7.17536	1.8382e-13	1.13065e-12			.	.	.	.	.	.	.
TRINITY_DN19302_c0_g1	-7.17363	2.471e-50	1.35538e-48	hypothetical protein KFL_000980210 [Klebsormidium nitens]	1.2e-35	.	.	.	.	.	.	.
TRINITY_DN18305_c0_g1	-7.16172	2.4765e-39	8.41813e-38			.	.	.	.	.	.	.
TRINITY_DN19179_c0_g1	-7.15611	2.407e-110	1.162e-107	hypothetical protein CBR_g40448 [Chara braunii]	3.1e-84	CB12_PETHY^CB12_PETHY^Q:793-116,H:31-268^57.983%ID^E:3.95e-92^RecName: Full=Chlorophyll a-b binding protein, chloroplastic;^Eukaryota; Viridiplantae; Streptophyta; Embryophyta; Tracheophyta; Spermatophyta; Magnoliophyta; eudicotyledons; Gunneridae; Pentapetalae; asterids; lamiids; Solanales; Solanaceae; Petunioideae; Petunia	CB12_PETHY^CB12_PETHY^Q:17-243,H:30-268^57.741%ID^E:1.86e-94^RecName: Full=Chlorophyll a-b binding protein, chloroplastic;^Eukaryota; Viridiplantae; Streptophyta; Embryophyta; Tracheophyta; Spermatophyta; Magnoliophyta; eudicotyledons; Gunneridae; Pentapetalae; asterids; lamiids; Solanales; Solanaceae; Petunioideae; Petunia	PF00504.20^Chloroa_b-bind^Chlorophyll A-B binding protein^57-215^E:1.4e-45	.	.	GO:0009535^cellular_component^chloroplast thylakoid membrane`GO:0016021^cellular_component^integral component of membrane`GO:0009522^cellular_component^photosystem I`GO:0009523^cellular_component^photosystem II`GO:0016168^molecular_function^chlorophyll binding`GO:0046872^molecular_function^metal ion binding`GO:0009765^biological_process^photosynthesis, light harvesting`GO:0018298^biological_proce…	.
TRINITY_DN14799_c1_g1	-7.15569	1.741e-63	1.65522e-61	acid phosphatase/Vanadium-dependent haloperoxidase [Coccomyxa subellipsoidea C-169]	4.7e-26	.	.	PF01569.20^PAP2^PAP2 superfamily^17-139^E:2.2e-09	.	.	.	.
TRINITY_DN17776_c0_g1	-7.14209	3.7958e-79	6.2027e-77	hypothetical protein PHYPA_025008 [Physcomitrella patens]	9.7e-48	.	.	.	.	.	.	.
TRINITY_DN12662_c0_g1	-7.13812	9.8198e-17	8.12061e-16			.	.	.	.	.	.	.
TRINITY_DN9965_c0_g1	-7.13493	6.6095e-33	1.62519e-31	Magnesium-chelatase H subunit [Klebsormidium nitens]	2.4e-31	CHLH_ORYSJ^CHLH_ORYSJ^Q:2-352,H:839-958^48.76%ID^E:7.39e-29^RecName: Full=Magnesium-chelatase subunit ChlH, chloroplastic;^Eukaryota; Viridiplantae; Streptophyta; Embryophyta; Tracheophyta; Spermatophyta; Magnoliophyta; Liliopsida; Poales; Poaceae; BOP clade; Oryzoideae; Oryzeae; Oryzinae; Oryza	CHLH_ORYSJ^CHLH_ORYSJ^Q:1-117,H:839-958^48.76%ID^E:6.65e-29^RecName: Full=Magnesium-chelatase subunit ChlH, chloroplastic;^Eukaryota; Viridiplantae; Streptophyta; Embryophyta; Tracheophyta; Spermatophyta; Magnoliophyta; Liliopsida; Poales; Poaceae; BOP clade; Oryzoideae; Oryzeae; Oryzinae; Oryza	.	COG1429^cobaltochelatase, cobn subunit	KEGG:osa:4332690`KO:K03403	GO:0031969^cellular_component^chloroplast membrane`GO:0009570^cellular_component^chloroplast stroma`GO:0005524^molecular_function^ATP binding`GO:0016851^molecular_function^magnesium chelatase activity`GO:0015995^biological_process^chlorophyll biosynthetic process`GO:0015979^biological_process^photosynthesis	.
TRINITY_DN14857_c0_g9	-7.11408	7.4323e-80	1.24699e-77			.	.	.	.	.	.	.
TRINITY_DN9166_c0_g1	-7.11324	8.3321e-15	5.80802e-14			.	.	.	.	.	.	.
TRINITY_DN18457_c1_g1	-7.10466	1.9974e-08	7.23273e-08	hypothetical protein CERSUDRAFT_116341 [Gelatoporia subvermispora B]	8.4e-12	.	.	PF03572.17^Peptidase_S41^Peptidase family S41^182-251^E:0.00011	.	.	.	GO:0008236^molecular_function^serine-type peptidase activity`GO:0006508^biological_process^proteolysis
TRINITY_DN10335_c0_g1	-7.08986	9.8097e-14	6.1778e-13			.	.	PF02469.21^Fasciclin^Fasciclin domain^57-187^E:0.00019	.	.	.	.
TRINITY_DN22869_c0_g2	-7.06688	4.4222e-42	1.71504e-40	hypothetical protein CBR_g52687 [Chara braunii]	4.9e-32	.	.	.	.	.	.	.
TRINITY_DN17908_c2_g1	-7.05645	1.7373e-25	2.74184e-24			.	.	.	.	.	.	.
TRINITY_DN18618_c3_g1	-7.04812	2.931e-122	2.1896e-119	chlorophyll a-b binding protein, chloroplastic-like [Physcomitrella	6.8e-121	CB2_PHYPA^CB2_PHYPA^Q:239-949,H:24-266^85.597%ID^E:2.53e-153^RecName: Full=Chlorophyll a-b binding protein, chloroplastic;^Eukaryota; Viridiplantae; Streptophyta; Embryophyta; Bryophyta; Bryophytina; Bryopsida; Funariidae; Funariales; Funariaceae; Physcomitrella	CB2_PHYPA^CB2_PHYPA^Q:20-256,H:24-266^85.597%ID^E:2.81e-154^RecName: Full=Chlorophyll a-b binding protein, chloroplastic;^Eukaryota; Viridiplantae; Streptophyta; Embryophyta; Bryophyta; Bryophytina; Bryopsida; Funariidae; Funariales; Funariaceae; Physcomitrella	PF00504.20^Chloroa_b-bind^Chlorophyll A-B binding protein^57-223^E:4.2e-50	ENOG410ZHBU^Chlorophyll A-B binding protein	KEGG:ppp:PHYPADRAFT_124625`KEGG:ppp:PHYPADRAFT_163091`KO:K08913	GO:0009941^cellular_component^chloroplast envelope`GO:0009535^cellular_component^chloroplast thylakoid membrane`GO:0016021^cellular_component^integral component of membrane`GO:0009522^cellular_component^photosystem I`GO:0009523^cellular_component^photosystem II`GO:0010287^cellular_component^plastoglobule`GO:0016168^molecular_function^chlorophyll binding`GO:0046872^molecular_function^metal ion bin…	.
TRINITY_DN13867_c0_g2	-7.04527	3.6363e-18	3.39553e-17			.	.	.	.	.	.	.
TRINITY_DN14799_c1_g2	-7.02535	3.013e-81	5.13766e-79	hypothetical protein MNEG_4271 [Monoraphidium neglectum]	7.5e-13	.	.	.	.	.	.	.
TRINITY_DN24343_c1_g3	-7.02453	3.3532e-23	4.5762e-22			.	.	PF14295.5^PAN_4^PAN domain^135-172^E:0.007	.	.	.	.
TRINITY_DN21915_c0_g1	-7.01561	4.8178e-22	6.05841e-21			.	.	.	.	.	.	.
TRINITY_DN20695_c0_g1	-7.01436	6.173e-139	8.804e-136	cytochrome, partial [Cichorium intybus]	4.1e-49	CYC_HELAN^CYC_HELAN^Q:108-443,H:1-112^83.929%ID^E:3.3e-63^RecName: Full=Cytochrome c;^Eukaryota; Viridiplantae; Streptophyta; Embryophyta; Tracheophyta; Spermatophyta; Magnoliophyta; eudicotyledons; Gunneridae; Pentapetalae; asterids; campanulids; Asterales; Asteraceae; Asteroideae; Heliantheae alliance; Heliantheae; Helianthus	CYC_HELAN^CYC_HELAN^Q:1-112,H:1-112^83.929%ID^E:1.54e-66^RecName: Full=Cytochrome c;^Eukaryota; Viridiplantae; Streptophyta; Embryophyta; Tracheophyta; Spermatophyta; Magnoliophyta; eudicotyledons; Gunneridae; Pentapetalae; asterids; campanulids; Asterales; Asteraceae; Asteroideae; Heliantheae alliance; Heliantheae; Helianthus	PF13442.5^Cytochrome_CBB3^Cytochrome C oxidase, cbb3-type, subunit III^11-107^E:3.2e-06`PF00034.20^Cytochrom_C^Cytochrome c^14-109^E:2.8e-13	.	.	GO:0005758^cellular_component^mitochondrial intermembrane space`GO:0070469^cellular_component^respiratory chain`GO:0009055^molecular_function^electron carrier activity`GO:0020037^molecular_function^heme binding`GO:0046872^molecular_function^metal ion binding`GO:0055114^biological_process^oxidation-reduction process	GO:0009055^molecular_function^electron carrier activity`GO:0020037^molecular_function^heme binding
TRINITY_DN21896_c0_g2	-7.00941	1.532e-07	4.95367e-07			.	.	.	.	.	.	.
TRINITY_DN15674_c1_g2	-6.9996	5.637e-54	3.7234e-52	SCP-like extracellular protein [Phytophthora megakarya]	1.0e-27	YKWD_BACSU^YKWD_BACSU^Q:257-12,H:151-232^41.463%ID^E:7.59e-13^RecName: Full=Uncharacterized protein YkwD;^Bacteria; Firmicutes; Bacilli; Bacillales; Bacillaceae; Bacillus	BIGA_SALTY^BIGA_SALTY^Q:1-121,H:104-231^28.682%ID^E:2.16e-12^RecName: Full=Putative surface-exposed virulence protein BigA;^Bacteria; Proteobacteria; Gammaproteobacteria; Enterobacterales; Enterobacteriaceae; Salmonella`BIGA_SALTY^BIGA_SALTY^Q:1-104,H:132-235^26.923%ID^E:1.19e-10^RecName: Full=Putative surface-exposed virulence protein BigA;^Bacteria; Proteobacteria; Gammaproteobacteria; Enteroba…	PF01549.23^ShK^ShK domain-like^125-164^E:0.13`PF00188.25^CAP^Cysteine-rich secretory protein family^212-303^E:6.4e-15`PF01549.23^ShK^ShK domain-like^227-233^E:17000	ENOG410ZHQ7^surface-exposed virulence protein	KEGG:stm:STM3478`KO:K12516	GO:0009405^biological_process^pathogenesis	.
TRINITY_DN1047_c0_g1	-6.99529	1.397e-07	4.53877e-07			.	.	.	.	.	.	.
TRINITY_DN22717_c0_g1	-6.99097	5.3356e-21	6.22785e-20			TDPZ3_MOUSE^TDPZ3_MOUSE^Q:663-379,H:181-274^35.417%ID^E:8.94e-11^RecName: Full=TD and POZ domain-containing protein 3;^Eukaryota; Metazoa; Chordata; Craniata; Vertebrata; Euteleostomi; Mammalia; Eutheria; Euarchontoglires; Glires; Rodentia; Myomorpha; Muroidea; Muridae; Murinae; Mus; Mus	TDPZ3_MOUSE^TDPZ3_MOUSE^Q:281-375,H:181-274^36.458%ID^E:4.23e-11^RecName: Full=TD and POZ domain-containing protein 3;^Eukaryota; Metazoa; Chordata; Craniata; Vertebrata; Euteleostomi; Mammalia; Eutheria; Euarchontoglires; Glires; Rodentia; Myomorpha; Muroidea; Muridae; Murinae; Mus; Mus	PF00651.30^BTB^BTB/POZ domain^283-371^E:3.9e-16	ENOG410XQV8^meprin and TRAF homology domain-containing protein MATH domain-containing protein	KEGG:mmu:399674	GO:0005737^cellular_component^cytoplasm`GO:0005634^cellular_component^nucleus`GO:0019005^cellular_component^SCF ubiquitin ligase complex`GO:0031625^molecular_function^ubiquitin protein ligase binding`GO:0043161^biological_process^proteasome-mediated ubiquitin-dependent protein catabolic process`GO:0042787^biological_process^protein ubiquitination involved in ubiquitin-dependent protein catabolic …	GO:0005515^molecular_function^protein binding
TRINITY_DN18764_c3_g3	-6.98585	3.9619e-62	3.55153e-60	hypothetical protein AXG93_369s1080 [Marchantia polymorpha subsp.	7.5e-30	BCCP_SOYBN^BCCP_SOYBN^Q:7-255,H:180-262^78.313%ID^E:3.19e-30^RecName: Full=Biotin carboxyl carrier protein of acetyl-CoA carboxylase, chloroplastic;^Eukaryota; Viridiplantae; Streptophyta; Embryophyta; Tracheophyta; Spermatophyta; Magnoliophyta; eudicotyledons; Gunneridae; Pentapetalae; rosids; fabids; Fabales; Fabaceae; Papilionoideae; Phaseoleae; Glycine; Soja	.	.	COG0511^Acetyl-CoA carboxylase, biotin carboxyl carrier protein	KEGG:gmx:548072`KO:K02160	GO:0009317^cellular_component^acetyl-CoA carboxylase complex`GO:0009507^cellular_component^chloroplast`GO:0003989^molecular_function^acetyl-CoA carboxylase activity`GO:0006633^biological_process^fatty acid biosynthetic process	.
TRINITY_DN14621_c0_g2	-6.98207	3.477e-28	6.49746e-27			.	.	.	.	.	.	.
TRINITY_DN16117_c1_g4	-6.98157	6.602e-102	2.3539e-99	probable homogentisate phytyltransferase 1 chloroplastic [Physcomitrella	9.4e-90	HPT1_ARATH^HPT1_ARATH^Q:138-1016,H:97-386^57.483%ID^E:7.77e-94^RecName: Full=Homogentisate phytyltransferase 1, chloroplastic;^Eukaryota; Viridiplantae; Streptophyta; Embryophyta; Tracheophyta; Spermatophyta; Magnoliophyta; eudicotyledons; Gunneridae; Pentapetalae; rosids; malvids; Brassicales; Brassicaceae; Camelineae; Arabidopsis	HPT1_ORYSJ^HPT1_ORYSJ^Q:46-345,H:108-404^59.136%ID^E:5.27e-116^RecName: Full=Probable homogentisate phytyltransferase 1, chloroplastic;^Eukaryota; Viridiplantae; Streptophyta; Embryophyta; Tracheophyta; Spermatophyta; Magnoliophyta; Liliopsida; Poales; Poaceae; BOP clade; Oryzoideae; Oryzeae; Oryzinae; Oryza	PF01040.17^UbiA^UbiA prenyltransferase family^73-333^E:2e-40	COG0382^Synthesis of 3-octaprenyl-4-hydroxybenzoate (By similarity)	KEGG:osa:4341727`KO:K09833	GO:0009535^cellular_component^chloroplast thylakoid membrane`GO:0016021^cellular_component^integral component of membrane`GO:0010176^molecular_function^homogentisate phytyltransferase activity`GO:0071555^biological_process^cell wall organization`GO:0009915^biological_process^phloem sucrose loading`GO:0031347^biological_process^regulation of defense response`GO:0009266^biological_process^response …	GO:0016765^molecular_function^transferase activity, transferring alkyl or aryl (other than methyl) groups`GO:0016021^cellular_component^integral component of membrane
TRINITY_DN25688_c0_g1	-6.95724	2.3179e-07	7.33698e-07			.	.	.	.	.	.	.
TRINITY_DN22374_c0_g1	-6.92928	9.7722e-08	3.23863e-07			.	.	.	.	.	.	.
TRINITY_DN11092_c0_g1	-6.92468	4.4185e-17	3.77434e-16	expansin [Micrasterias denticulata]	3.1e-56	EXPA8_ORYSJ^EXPA8_ORYSJ^Q:549-73,H:90-250^32.317%ID^E:2.93e-15^RecName: Full=Expansin-A8;^Eukaryota; Viridiplantae; Streptophyta; Embryophyta; Tracheophyta; Spermatophyta; Magnoliophyta; Liliopsida; Poales; Poaceae; BOP clade; Oryzoideae; Oryzeae; Oryzinae; Oryza	EXPA2_ORYSJ^EXPA2_ORYSJ^Q:36-226,H:47-240^32.995%ID^E:3.11e-27^RecName: Full=Expansin-A2;^Eukaryota; Viridiplantae; Streptophyta; Embryophyta; Tracheophyta; Spermatophyta; Magnoliophyta; Liliopsida; Poales; Poaceae; BOP clade; Oryzoideae; Oryzeae; Oryzinae; Oryza	PF03330.17^DPBB_1^Lytic transglycolase^56-132^E:7e-08`PF01357.20^Pollen_allerg_1^Pollen allergen^144-221^E:1.8e-11	ENOG410YCRV^loosening and extension of plant cell walls by disrupting non-covalent bonding between cellulose microfibrils and matrix glucans. No enzymatic activity has been found	KEGG:osa:4327568	GO:0005618^cellular_component^cell wall`GO:0005576^cellular_component^extracellular region`GO:0016020^cellular_component^membrane`GO:0009664^biological_process^plant-type cell wall organization	.
TRINITY_DN11716_c0_g1	-6.92229	8.9191e-76	1.31379e-73	hypothetical protein MARPO_0013s0094 [Marchantia polymorpha]	8.4e-111	URH2_ARATH^URH2_ARATH^Q:1211-273,H:7-319^57.508%ID^E:3.8e-121^RecName: Full=Probable uridine nucleosidase 2;^Eukaryota; Viridiplantae; Streptophyta; Embryophyta; Tracheophyta; Spermatophyta; Magnoliophyta; eudicotyledons; Gunneridae; Pentapetalae; rosids; malvids; Brassicales; Brassicaceae; Camelineae; Arabidopsis	URH2_ARATH^URH2_ARATH^Q:4-316,H:7-319^57.508%ID^E:1.13e-124^RecName: Full=Probable uridine nucleosidase 2;^Eukaryota; Viridiplantae; Streptophyta; Embryophyta; Tracheophyta; Spermatophyta; Magnoliophyta; eudicotyledons; Gunneridae; Pentapetalae; rosids; malvids; Brassicales; Brassicaceae; Camelineae; Arabidopsis	PF01156.18^IU_nuc_hydro^Inosine-uridine preferring nucleoside hydrolase^4-308^E:1.4e-82	COG1957^nucleoside hydrolase	KEGG:ath:AT1G05620	GO:0005829^cellular_component^cytosol`GO:0047724^molecular_function^inosine nucleosidase activity`GO:0035251^molecular_function^UDP-glucosyltransferase activity`GO:0045437^molecular_function^uridine nucleosidase activity`GO:0006148^biological_process^inosine catabolic process`GO:0010150^biological_process^leaf senescence	.
TRINITY_DN17922_c3_g1	-6.88054	8.1885e-32	1.88768e-30	hypothetical protein AXG93_2839s1470 [Marchantia polymorpha subsp.	1.9e-11	CB21_SILLB^CB21_SILLB^Q:318-133,H:61-113^61.29%ID^E:3.9e-17^RecName: Full=Chlorophyll a-b binding protein, chloroplastic;^Eukaryota; Viridiplantae; Streptophyta; Embryophyta; Tracheophyta; Spermatophyta; Magnoliophyta; eudicotyledons; Gunneridae; Pentapetalae; Caryophyllales; Caryophyllaceae; Sileneae; Silene	.	.	.	.	GO:0009535^cellular_component^chloroplast thylakoid membrane`GO:0016021^cellular_component^integral component of membrane`GO:0009522^cellular_component^photosystem I`GO:0009523^cellular_component^photosystem II`GO:0016168^molecular_function^chlorophyll binding`GO:0046872^molecular_function^metal ion binding`GO:0009765^biological_process^photosynthesis, light harvesting`GO:0018298^biological_proce…	.
TRINITY_DN18185_c0_g1	-6.87761	2.2235e-40	7.97295e-39			.	.	.	.	.	.	.
TRINITY_DN18307_c0_g2	-6.86393	2.0748e-89	4.89439e-87	lysophospholipase II [Klebsormidium nitens]	1.4e-54	.	.	.	.	.	.	.
TRINITY_DN17374_c0_g2	-6.85007	4.1367e-38	1.31767e-36			.	.	.	.	.	.	.
TRINITY_DN19389_c0_g2	-6.84376	5.2522e-19	5.27495e-18			.	.	.	.	.	.	.
TRINITY_DN16052_c1_g2	-6.82981	1.5647e-22	2.03879e-21	6-phosphofructokinase [Zostera marina]	3.2e-41	PFKA4_ARATH^PFKA4_ARATH^Q:3-335,H:393-504^69.643%ID^E:3.77e-49^RecName: Full=ATP-dependent 6-phosphofructokinase 4, chloroplastic {ECO:0000255|HAMAP-Rule:MF_03186};^Eukaryota; Viridiplantae; Streptophyta; Embryophyta; Tracheophyta; Spermatophyta; Magnoliophyta; eudicotyledons; Gunneridae; Pentapetalae; rosids; malvids; Brassicales; Brassicaceae; Camelineae; Arabidopsis	PFKA4_ARATH^PFKA4_ARATH^Q:1-111,H:393-504^69.643%ID^E:8.72e-53^RecName: Full=ATP-dependent 6-phosphofructokinase 4, chloroplastic {ECO:0000255|HAMAP-Rule:MF_03186};^Eukaryota; Viridiplantae; Streptophyta; Embryophyta; Tracheophyta; Spermatophyta; Magnoliophyta; eudicotyledons; Gunneridae; Pentapetalae; rosids; malvids; Brassicales; Brassicaceae; Camelineae; Arabidopsis	.	COG0205^phosphohexokinase	KEGG:ath:AT5G61580`KO:K00850	GO:0009507^cellular_component^chloroplast`GO:0003872^molecular_function^6-phosphofructokinase activity`GO:0005524^molecular_function^ATP binding`GO:0046872^molecular_function^metal ion binding`GO:0006002^biological_process^fructose 6-phosphate metabolic process`GO:0006096^biological_process^glycolytic process	.
TRINITY_DN16012_c1_g1	-6.82924	3.384e-135	4.0832e-132	uncharacterized protein LOC106164359 [Lingula anatina]	2.6e-61	.	QOR2_ECOLI^QOR2_ECOLI^Q:45-269,H:2-224^31.278%ID^E:1.42e-15^RecName: Full=Quinone oxidoreductase 2;^Bacteria; Proteobacteria; Gammaproteobacteria; Enterobacterales; Enterobacteriaceae; Escherichia	PF05368.12^NmrA^NmrA-like family^45-265^E:2e-23`PF13460.5^NAD_binding_10^NAD(P)H-binding^49-230^E:7.4e-19	COG0702^epimerase dehydratase	KEGG:ecj:JW4169`KEGG:eco:b4211`KO:K19267	GO:0005829^cellular_component^cytosol`GO:0003955^molecular_function^NAD(P)H dehydrogenase (quinone) activity`GO:0016655^molecular_function^oxidoreductase activity, acting on NAD(P)H, quinone or similar compound as acceptor	.
TRINITY_DN16139_c0_g5	-6.82627	6.1041e-31	1.3421e-29			.	.	.	.	.	.	.
TRINITY_DN19976_c0_g1	-6.81886	7.4682e-58	5.56567e-56	hypothetical protein AXG93_400s1060 [Marchantia polymorpha subsp.	7.5e-47	RUP1_ARATH^RUP1_ARATH^Q:1244-402,H:71-328^37.282%ID^E:8.16e-40^RecName: Full=WD repeat-containing protein RUP1;^Eukaryota; Viridiplantae; Streptophyta; Embryophyta; Tracheophyta; Spermatophyta; Magnoliophyta; eudicotyledons; Gunneridae; Pentapetalae; rosids; malvids; Brassicales; Brassicaceae; Camelineae; Arabidopsis	RUP1_ARATH^RUP1_ARATH^Q:313-593,H:71-328^37.282%ID^E:2.87e-43^RecName: Full=WD repeat-containing protein RUP1;^Eukaryota; Viridiplantae; Streptophyta; Embryophyta; Tracheophyta; Spermatophyta; Magnoliophyta; eudicotyledons; Gunneridae; Pentapetalae; rosids; malvids; Brassicales; Brassicaceae; Camelineae; Arabidopsis	PF00400.31^WD40^WD domain, G-beta repeat^410-447^E:0.043`PF00400.31^WD40^WD domain, G-beta repeat^453-491^E:0.063`PF00400.31^WD40^WD domain, G-beta repeat^498-533^E:0.14	ENOG4111PED^regulation of protein homodimerization activity	KEGG:ath:AT5G52250`KO:K10143	GO:0080008^cellular_component^Cul4-RING E3 ubiquitin ligase complex`GO:0005829^cellular_component^cytosol`GO:0005634^cellular_component^nucleus`GO:0009908^biological_process^flower development`GO:0043496^biological_process^regulation of protein homodimerization activity`GO:0010218^biological_process^response to far red light`GO:0010114^biological_process^response to red light`GO:0010224^biologica…	GO:0005515^molecular_function^protein binding
TRINITY_DN14496_c0_g1	-6.80839	6.2365e-07	1.87019e-06	xyloglucan endotransglucosylase/hydrolase [Micrasterias denticulata]	2.1e-18	XTH1_ARATH^XTH1_ARATH^Q:270-842,H:40-232^31.343%ID^E:3.03e-23^RecName: Full=Putative xyloglucan endotransglucosylase/hydrolase protein 1;^Eukaryota; Viridiplantae; Streptophyta; Embryophyta; Tracheophyta; Spermatophyta; Magnoliophyta; eudicotyledons; Gunneridae; Pentapetalae; rosids; malvids; Brassicales; Brassicaceae; Camelineae; Arabidopsis	XTH5_ARATH^XTH5_ARATH^Q:47-278,H:2-228^30.738%ID^E:6.02e-24^RecName: Full=Probable xyloglucan endotransglucosylase/hydrolase protein 5;^Eukaryota; Viridiplantae; Streptophyta; Embryophyta; Tracheophyta; Spermatophyta; Magnoliophyta; eudicotyledons; Gunneridae; Pentapetalae; rosids; malvids; Brassicales; Brassicaceae; Camelineae; Arabidopsis	PF00722.20^Glyco_hydro_16^Glycosyl hydrolases family 16^94-253^E:1.8e-27	ENOG4110JM4^xyloglucan	KEGG:ath:AT5G13870`KO:K08235	GO:0048046^cellular_component^apoplast`GO:0005618^cellular_component^cell wall`GO:0004553^molecular_function^hydrolase activity, hydrolyzing O-glycosyl compounds`GO:0016762^molecular_function^xyloglucan:xyloglucosyl transferase activity`GO:0042546^biological_process^cell wall biogenesis`GO:0071555^biological_process^cell wall organization`GO:0010411^biological_process^xyloglucan metabolic process	GO:0004553^molecular_function^hydrolase activity, hydrolyzing O-glycosyl compounds`GO:0005975^biological_process^carbohydrate metabolic process
TRINITY_DN18889_c0_g1	-6.79552	1.286e-141	2.1235e-138	oleosin-2 [Cosmarium turpinii]	1.3e-17	.	OLEO2_ARATH^OLEO2_ARATH^Q:50-160,H:82-192^33.333%ID^E:1.67e-11^RecName: Full=Oleosin 21.2 kDa;^Eukaryota; Viridiplantae; Streptophyta; Embryophyta; Tracheophyta; Spermatophyta; Magnoliophyta; eudicotyledons; Gunneridae; Pentapetalae; rosids; malvids; Brassicales; Brassicaceae; Camelineae; Arabidopsis	PF01277.16^Oleosin^Oleosin^25-130^E:9e-19	ENOG410YRX9^May have a structural role to stabilize the lipid body during desiccation of the seed by preventing coalescence of the oil. Probably interacts with both lipid and phospholipid moieties of lipid bodies. May also provide recognition signals for	KEGG:ath:AT5G40420	GO:0016021^cellular_component^integral component of membrane`GO:0012511^cellular_component^monolayer-surrounded lipid storage body`GO:0003729^molecular_function^mRNA binding`GO:0019915^biological_process^lipid storage`GO:0050826^biological_process^response to freezing`GO:0009845^biological_process^seed germination`GO:0010344^biological_process^seed oilbody biogenesis	GO:0012511^cellular_component^monolayer-surrounded lipid storage body`GO:0016021^cellular_component^integral component of membrane
TRINITY_DN23232_c0_g1	-6.79393	2.7239e-17	2.37068e-16			.	.	.	.	.	.	.
TRINITY_DN13668_c0_g2	-6.79303	5.692e-115	3.0788e-112	Ferredoxin [Monoraphidium neglectum]	1.4e-39	FER_CHLRE^FER_CHLRE^Q:884-570,H:23-126^72.381%ID^E:5.2e-46^RecName: Full=Ferredoxin, chloroplastic;^Eukaryota; Viridiplantae; Chlorophyta; Chlorophyceae; Chlamydomonadales; Chlamydomonadaceae; Chlamydomonas	FER2_ARATH^FER2_ARATH^Q:32-128,H:21-119^59.596%ID^E:1.3e-33^RecName: Full=Ferredoxin-2, chloroplastic;^Eukaryota; Viridiplantae; Streptophyta; Embryophyta; Tracheophyta; Spermatophyta; Magnoliophyta; eudicotyledons; Gunneridae; Pentapetalae; rosids; malvids; Brassicales; Brassicaceae; Camelineae; Arabidopsis	PF00111.26^Fer2^2Fe-2S iron-sulfur cluster binding domain^73-128^E:1.9e-14	COG0633^Ferredoxin	KEGG:ath:AT1G60950`KO:K02639	GO:0009507^cellular_component^chloroplast`GO:0051537^molecular_function^2 iron, 2 sulfur cluster binding`GO:0009055^molecular_function^electron carrier activity`GO:0046872^molecular_function^metal ion binding`GO:0009643^biological_process^photosynthetic acclimation`GO:0009767^biological_process^photosynthetic electron transport chain	GO:0009055^molecular_function^electron carrier activity`GO:0051536^molecular_function^iron-sulfur cluster binding
TRINITY_DN11628_c0_g1	-6.7784	2.2656e-41	8.53351e-40	dihydrolipoyllysine-residue acetyltransferase component 5 of pyruvate	2.1e-78	ODP24_ARATH^ODP24_ARATH^Q:3-686,H:254-480^60.965%ID^E:2.55e-80^RecName: Full=Dihydrolipoyllysine-residue acetyltransferase component 4 of pyruvate dehydrogenase complex, chloroplastic;^Eukaryota; Viridiplantae; Streptophyta; Embryophyta; Tracheophyta; Spermatophyta; Magnoliophyta; eudicotyledons; Gunneridae; Pentapetalae; rosids; malvids; Brassicales; Brassicaceae; Camelineae; Arabidopsis	ODP24_ARATH^ODP24_ARATH^Q:1-228,H:254-480^60.965%ID^E:9.18e-98^RecName: Full=Dihydrolipoyllysine-residue acetyltransferase component 4 of pyruvate dehydrogenase complex, chloroplastic;^Eukaryota; Viridiplantae; Streptophyta; Embryophyta; Tracheophyta; Spermatophyta; Magnoliophyta; eudicotyledons; Gunneridae; Pentapetalae; rosids; malvids; Brassicales; Brassicaceae; Camelineae; Arabidopsis	PF00198.22^2-oxoacid_dh^2-oxoacid dehydrogenases acyltransferase (catalytic domain)^8-227^E:1.2e-62	COG0508^Dehydrogenase	KEGG:ath:AT3G25860`KO:K00627	GO:0009507^cellular_component^chloroplast`GO:0009941^cellular_component^chloroplast envelope`GO:0009570^cellular_component^chloroplast stroma`GO:0009534^cellular_component^chloroplast thylakoid`GO:0022626^cellular_component^cytosolic ribosome`GO:0016020^cellular_component^membrane`GO:0004742^molecular_function^dihydrolipoyllysine-residue acetyltransferase activity`GO:0006086^biological_process^ac…	GO:0016746^molecular_function^transferase activity, transferring acyl groups`GO:0008152^biological_process^metabolic process
TRINITY_DN4607_c0_g1	-6.77783	1.813e-19	1.88357e-18	PREDICTED: peroxiredoxin Q, chloroplastic-like [Ipomoea nil]	1.8e-15	PRXQ_POPJC^PRXQ_POPJC^Q:460-290,H:157-213^66.667%ID^E:1.47e-21^RecName: Full=Peroxiredoxin Q, chloroplastic;^Eukaryota; Viridiplantae; Streptophyta; Embryophyta; Tracheophyta; Spermatophyta; Magnoliophyta; eudicotyledons; Gunneridae; Pentapetalae; rosids; fabids; Malpighiales; Salicaceae; Saliceae; Populus	.	.	.	.	GO:0009534^cellular_component^chloroplast thylakoid`GO:0004601^molecular_function^peroxidase activity`GO:0051920^molecular_function^peroxiredoxin activity`GO:0045454^biological_process^cell redox homeostasis	.
TRINITY_DN18844_c0_g2	-6.75681	1.28e-106	5.1499e-104			.	.	.	.	.	.	.
TRINITY_DN21208_c0_g1	-6.7532	9.7658e-85	2.00263e-82	probable protein phosphatase 2C 25 [Ziziphus	2.9e-32	P2C30_ARATH^P2C30_ARATH^Q:3-392,H:217-346^49.231%ID^E:2.96e-38^RecName: Full=Probable protein phosphatase 2C 30;^Eukaryota; Viridiplantae; Streptophyta; Embryophyta; Tracheophyta; Spermatophyta; Magnoliophyta; eudicotyledons; Gunneridae; Pentapetalae; rosids; malvids; Brassicales; Brassicaceae; Camelineae; Arabidopsis	P2C30_ARATH^P2C30_ARATH^Q:1-130,H:217-346^49.231%ID^E:2.66e-38^RecName: Full=Probable protein phosphatase 2C 30;^Eukaryota; Viridiplantae; Streptophyta; Embryophyta; Tracheophyta; Spermatophyta; Magnoliophyta; eudicotyledons; Gunneridae; Pentapetalae; rosids; malvids; Brassicales; Brassicaceae; Camelineae; Arabidopsis	PF00481.20^PP2C^Protein phosphatase 2C^6-138^E:2.4e-39	COG0631^Phosphatase	KEGG:ath:AT2G40180	GO:0005634^cellular_component^nucleus`GO:0046872^molecular_function^metal ion binding`GO:0004722^molecular_function^protein serine/threonine phosphatase activity`GO:0009738^biological_process^abscisic acid-activated signaling pathway`GO:0010440^biological_process^stomatal lineage progression	GO:0003824^molecular_function^catalytic activity
TRINITY_DN21267_c0_g1	-6.72472	4.0999e-67	4.42044e-65			.	.	PF03106.14^WRKY^WRKY DNA -binding domain^54-97^E:3.6e-07	.	.	.	GO:0003700^molecular_function^transcription factor activity, sequence-specific DNA binding`GO:0043565^molecular_function^sequence-specific DNA binding`GO:0006355^biological_process^regulation of transcription, DNA-templated
TRINITY_DN20828_c0_g1	-6.72443	1.397e-17	1.24376e-16	hypothetical protein MARPO_0029s0058 [Marchantia polymorpha]	1.7e-30	Y9096_DICDI^Y9096_DICDI^Q:722-324,H:134-271^30.935%ID^E:3.9e-10^RecName: Full=Transmembrane protein DDB_G0269096;^Eukaryota; Amoebozoa; Mycetozoa; Dictyosteliida; Dictyostelium	Y9096_DICDI^Y9096_DICDI^Q:132-264,H:134-271^30.935%ID^E:1.66e-10^RecName: Full=Transmembrane protein DDB_G0269096;^Eukaryota; Amoebozoa; Mycetozoa; Dictyosteliida; Dictyostelium	PF04982.12^HPP^HPP family^154-263^E:1e-26	COG3448^HPP family	KEGG:ddi:DDB_G0269096	GO:0016021^cellular_component^integral component of membrane	.
TRINITY_DN18844_c0_g1	-6.72092	9.6315e-73	1.28591e-70			.	.	.	.	.	.	.
TRINITY_DN24165_c1_g7	-6.71529	9.2985e-16	7.08111e-15	putative root cap family protein [Klebsormidium	4.4e-17	.	.	PF14295.5^PAN_4^PAN domain^118-154^E:0.013`PF06830.10^Root_cap^Root cap^379-394^E:0.00073	.	.	.	.
TRINITY_DN12349_c0_g1	-6.71458	4.4106e-95	1.25802e-92	protein MET1, chloroplastic-like [Physcomitrella patens]	1.3e-72	LPA1_ARATH^LPA1_ARATH^Q:326-60,H:79-167^35.955%ID^E:1.92e-10^RecName: Full=Protein LOW PSII ACCUMULATION 1, chloroplastic;^Eukaryota; Viridiplantae; Streptophyta; Embryophyta; Tracheophyta; Spermatophyta; Magnoliophyta; eudicotyledons; Gunneridae; Pentapetalae; rosids; malvids; Brassicales; Brassicaceae; Camelineae; Arabidopsis	LPA1_ARATH^LPA1_ARATH^Q:59-147,H:79-167^35.955%ID^E:3.65e-10^RecName: Full=Protein LOW PSII ACCUMULATION 1, chloroplastic;^Eukaryota; Viridiplantae; Streptophyta; Embryophyta; Tracheophyta; Spermatophyta; Magnoliophyta; eudicotyledons; Gunneridae; Pentapetalae; rosids; malvids; Brassicales; Brassicaceae; Camelineae; Arabidopsis	PF13432.5^TPR_16^Tetratricopeptide repeat^62-118^E:1.8e-06	ENOG410YYDP^Protein of unknown function (DUF3493)	KEGG:ath:AT1G02910	GO:0009507^cellular_component^chloroplast`GO:0009535^cellular_component^chloroplast thylakoid membrane`GO:0016021^cellular_component^integral component of membrane`GO:0010270^biological_process^photosystem II oxygen evolving complex assembly	.
TRINITY_DN18297_c0_g2	-6.71129	1.7665e-14	1.1906e-13			.	.	.	.	.	.	.
TRINITY_DN23195_c0_g3	-6.70048	7.1024e-17	5.95506e-16			.	.	.	.	.	.	.
TRINITY_DN15405_c0_g4	-6.69401	2.1313e-18	2.03003e-17			.	.	PF02469.21^Fasciclin^Fasciclin domain^44-136^E:1.2e-07	.	.	.	.
TRINITY_DN20993_c1_g3	-6.67837	1.322e-107	5.68e-105			.	.	.	.	.	.	.
TRINITY_DN6577_c0_g1	-6.67711	9.0557e-27	1.54415e-25			.	.	.	.	.	.	.
TRINITY_DN9328_c0_g3	-6.67376	3.3719e-15	2.44156e-14			.	.	.	.	.	.	.
TRINITY_DN22119_c1_g2	-6.66927	1.4572e-77	2.29752e-75	hypothetical protein SOVF_077320 [Spinacia oleracea]	7.7e-97	TBL17_ARATH^TBL17_ARATH^Q:618-1706,H:134-495^44.505%ID^E:8.95e-109^RecName: Full=Protein YLS7;^Eukaryota; Viridiplantae; Streptophyta; Embryophyta; Tracheophyta; Spermatophyta; Magnoliophyta; eudicotyledons; Gunneridae; Pentapetalae; rosids; malvids; Brassicales; Brassicaceae; Camelineae; Arabidopsis	TBL17_ARATH^TBL17_ARATH^Q:118-475,H:134-490^44.847%ID^E:1.1e-110^RecName: Full=Protein YLS7;^Eukaryota; Viridiplantae; Streptophyta; Embryophyta; Tracheophyta; Spermatophyta; Magnoliophyta; eudicotyledons; Gunneridae; Pentapetalae; rosids; malvids; Brassicales; Brassicaceae; Camelineae; Arabidopsis	PF14416.5^PMR5N^PMR5 N terminal Domain^121-173^E:1.6e-23`PF13839.5^PC-Esterase^GDSL/SGNH-like Acyl-Esterase family found in Pmr5 and Cas1p^174-470^E:5.3e-75	ENOG410XREJ^Pfam:DUF231	KEGG:ath:AT5G51640	GO:0005794^cellular_component^Golgi apparatus`GO:0016021^cellular_component^integral component of membrane`GO:0016413^molecular_function^O-acetyltransferase activity`GO:0071554^biological_process^cell wall organization or biogenesis`GO:0010150^biological_process^leaf senescence	.
TRINITY_DN24131_c4_g3	-6.66345	1.16e-67	1.27706e-65	photosystem I P700 chlorophyll A apoprotein	0.0e+00	PSAA_STAPU^PSAA_STAPU^Q:429-2675,H:1-749^97.463%ID^E:0^RecName: Full=Photosystem I P700 chlorophyll a apoprotein A1 {ECO:0000255|HAMAP-Rule:MF_00458};^Eukaryota; Viridiplantae; Streptophyta; Zygnemophyceae; Desmidiales; Desmidiaceae; Staurastrum`PSAA_STAPU^PSAA_STAPU^Q:2721-4880,H:32-743^44.814%ID^E:8.87e-173^RecName: Full=Photosystem I P700 chlorophyll a apoprotein A1 {ECO:0000255|HAMAP-Rule:MF_…	PSAA_STAPU^PSAA_STAPU^Q:1-749,H:1-749^97.463%ID^E:0^RecName: Full=Photosystem I P700 chlorophyll a apoprotein A1 {ECO:0000255|HAMAP-Rule:MF_00458};^Eukaryota; Viridiplantae; Streptophyta; Zygnemophyceae; Desmidiales; Desmidiaceae; Staurastrum	PF00223.18^PsaA_PsaB^Photosystem I psaA/psaB protein^32-743^E:0	.	.	GO:0009535^cellular_component^chloroplast thylakoid membrane`GO:0016021^cellular_component^integral component of membrane`GO:0009522^cellular_component^photosystem I`GO:0051539^molecular_function^4 iron, 4 sulfur cluster binding`GO:0016168^molecular_function^chlorophyll binding`GO:0046872^molecular_function^metal ion binding`GO:0016491^molecular_function^oxidoreductase activity`GO:0015979^biologi…	GO:0015979^biological_process^photosynthesis`GO:0009522^cellular_component^photosystem I`GO:0009579^cellular_component^thylakoid`GO:0016021^cellular_component^integral component of membrane
TRINITY_DN9337_c0_g1	-6.65558	3.9177e-41	1.46157e-39			.	.	.	.	.	.	.
TRINITY_DN20492_c0_g1	-6.64644	3.211e-147	8.3963e-144	Mitochondrial phosphate carrier protein [Klebsormidium nitens]	2.4e-142	MPCP3_ARATH^MPCP3_ARATH^Q:387-1310,H:56-364^73.463%ID^E:1.12e-156^RecName: Full=Mitochondrial phosphate carrier protein 3, mitochondrial;^Eukaryota; Viridiplantae; Streptophyta; Embryophyta; Tracheophyta; Spermatophyta; Magnoliophyta; eudicotyledons; Gunneridae; Pentapetalae; rosids; malvids; Brassicales; Brassicaceae; Camelineae; Arabidopsis	MPCP3_ARATH^MPCP3_ARATH^Q:127-436,H:54-364^73.312%ID^E:5.35e-170^RecName: Full=Mitochondrial phosphate carrier protein 3, mitochondrial;^Eukaryota; Viridiplantae; Streptophyta; Embryophyta; Tracheophyta; Spermatophyta; Magnoliophyta; eudicotyledons; Gunneridae; Pentapetalae; rosids; malvids; Brassicales; Brassicaceae; Camelineae; Arabidopsis	PF00153.26^Mito_carr^Mitochondrial carrier protein^150-234^E:3.6e-19`PF00153.26^Mito_carr^Mitochondrial carrier protein^247-331^E:1e-14	ENOG410XPST^Phosphate carrier protein	KEGG:ath:AT5G14040`KO:K15102	GO:0005618^cellular_component^cell wall`GO:0009507^cellular_component^chloroplast`GO:0016021^cellular_component^integral component of membrane`GO:0016020^cellular_component^membrane`GO:0005743^cellular_component^mitochondrial inner membrane`GO:0005739^cellular_component^mitochondrion`GO:0005774^cellular_component^vacuolar membrane`GO:0015114^molecular_function^phosphate ion transmembrane transpor…	.
TRINITY_DN11194_c0_g1	-6.63325	7.666e-15	5.36878e-14	hypothetical protein IP84_12990 [beta proteobacterium AAP99]	1.5e-32	EXOL5_ARATH^EXOL5_ARATH^Q:463-1290,H:79-356^29.195%ID^E:1.47e-26^RecName: Full=Protein EXORDIUM-like 5;^Eukaryota; Viridiplantae; Streptophyta; Embryophyta; Tracheophyta; Spermatophyta; Magnoliophyta; eudicotyledons; Gunneridae; Pentapetalae; rosids; malvids; Brassicales; Brassicaceae; Camelineae; Arabidopsis	EXOL5_ARATH^EXOL5_ARATH^Q:98-373,H:79-356^29.195%ID^E:1.81e-27^RecName: Full=Protein EXORDIUM-like 5;^Eukaryota; Viridiplantae; Streptophyta; Embryophyta; Tracheophyta; Spermatophyta; Magnoliophyta; eudicotyledons; Gunneridae; Pentapetalae; rosids; malvids; Brassicales; Brassicaceae; Camelineae; Arabidopsis	PF04674.11^Phi_1^Phosphate-induced protein 1 conserved region^99-374^E:7.3e-38	ENOG410Y43B^phosphate-induced protein 1 conserved region domain containing protein, expressed	KEGG:ath:AT2G17230	GO:0048046^cellular_component^apoplast`GO:0005615^cellular_component^extracellular space	.
TRINITY_DN23065_c0_g3	-6.61177	2.3769e-17	2.07848e-16	exopolyphosphatase / guanosine-5'-triphosphate,3'-diphosphate pyrophosphatase [Klebsormidium nitens]	4.6e-52	PPX_ECOLI^PPX_ECOLI^Q:498-1,H:238-384^32.53%ID^E:6.02e-10^RecName: Full=Exopolyphosphatase;^Bacteria; Proteobacteria; Gammaproteobacteria; Enterobacterales; Enterobacteriaceae; Escherichia	PPX_ECOLI^PPX_ECOLI^Q:5-170,H:238-384^32.53%ID^E:5.42e-10^RecName: Full=Exopolyphosphatase;^Bacteria; Proteobacteria; Gammaproteobacteria; Enterobacterales; Enterobacteriaceae; Escherichia	PF02541.15^Ppx-GppA^Ppx/GppA phosphatase family^3-75^E:7.9e-15	COG0248^ppx gppa phosphatase	KEGG:ecj:JW2487`KEGG:eco:b2502`KO:K01524	GO:0005886^cellular_component^plasma membrane`GO:0004309^molecular_function^exopolyphosphatase activity`GO:0006798^biological_process^polyphosphate catabolic process	.
TRINITY_DN10439_c0_g1	-6.60404	1.2906e-32	3.13519e-31			.	.	.	.	.	.	.
TRINITY_DN28154_c0_g1	-6.5926	1.3009e-32	3.15668e-31			.	.	PF01476.19^LysM^LysM domain^179-215^E:0.00033	.	.	.	.
TRINITY_DN17086_c0_g2	-6.58916	2.962e-17	2.56795e-16	hypothetical protein ABS79_02645 [Planctomycetes bacterium SCN	3.2e-70	GUN1_ACIC1^GUN1_ACIC1^Q:379-1473,H:36-391^37.027%ID^E:7.16e-71^RecName: Full=Endoglucanase E1;^Bacteria; Actinobacteria; Acidothermales; Acidothermaceae; Acidothermus	GUN_PAEPO^GUN_PAEPO^Q:63-428,H:30-384^36.461%ID^E:1.41e-72^RecName: Full=Endoglucanase;^Bacteria; Firmicutes; Bacilli; Bacillales; Paenibacillaceae; Paenibacillus	PF00150.17^Cellulase^Cellulase (glycosyl hydrolase family 5)^93-399^E:1.6e-43	COG2730^Glycoside hydrolase Family 5	.	GO:0008810^molecular_function^cellulase activity`GO:0030245^biological_process^cellulose catabolic process	GO:0004553^molecular_function^hydrolase activity, hydrolyzing O-glycosyl compounds`GO:0005975^biological_process^carbohydrate metabolic process
TRINITY_DN13594_c0_g1	-6.58666	5.4084e-40	1.89383e-38	hypothetical protein CBR_g876 [Chara braunii]	3.7e-65	AP4A_MYCTU^AP4A_MYCTU^Q:671-916,H:75-159^38.824%ID^E:1.87e-12^RecName: Full=AP-4-A phosphorylase;^Bacteria; Actinobacteria; Corynebacteriales; Mycobacteriaceae; Mycobacterium; Mycobacterium tuberculosis complex	AP4A_MYCTU^AP4A_MYCTU^Q:224-305,H:75-159^38.824%ID^E:1.37e-12^RecName: Full=AP-4-A phosphorylase;^Bacteria; Actinobacteria; Corynebacteriales; Mycobacteriaceae; Mycobacterium; Mycobacterium tuberculosis complex	PF01230.22^HIT^HIT domain^220-306^E:3.8e-13`PF11969.7^DcpS_C^Scavenger mRNA decapping enzyme C-term binding^232-303^E:0.00012	COG0537^histidine triad (hIT) protein	KEGG:mtu:Rv2613c`KO:K19710	GO:0005886^cellular_component^plasma membrane`GO:0003877^molecular_function^ATP adenylyltransferase activity`GO:0005524^molecular_function^ATP binding`GO:0008796^molecular_function^bis(5'-nucleosyl)-tetraphosphatase activity`GO:0015967^biological_process^diadenosine tetraphosphate catabolic process`GO:0040007^biological_process^growth	.
TRINITY_DN29217_c0_g1	-6.58629	6.6156e-51	3.77387e-49			.	.	.	.	.	.	.
TRINITY_DN20968_c0_g3	-6.58568	6.481e-142	1.1962e-138	Chlorophyll A-B binding family protein [Theobroma	9.5e-45	PSBS_SPIOL^PSBS_SPIOL^Q:172-708,H:88-271^49.189%ID^E:1.06e-45^RecName: Full=Photosystem II 22 kDa protein, chloroplastic;^Eukaryota; Viridiplantae; Streptophyta; Embryophyta; Tracheophyta; Spermatophyta; Magnoliophyta; eudicotyledons; Gunneridae; Pentapetalae; Caryophyllales; Chenopodiaceae; Chenopodioideae; Anserineae; Spinacia	PSBS_SPIOL^PSBS_SPIOL^Q:58-236,H:88-271^49.73%ID^E:1.43e-46^RecName: Full=Photosystem II 22 kDa protein, chloroplastic;^Eukaryota; Viridiplantae; Streptophyta; Embryophyta; Tracheophyta; Spermatophyta; Magnoliophyta; eudicotyledons; Gunneridae; Pentapetalae; Caryophyllales; Chenopodiaceae; Chenopodioideae; Anserineae; Spinacia	PF00504.20^Chloroa_b-bind^Chlorophyll A-B binding protein^60-130^E:0.00013	.	.	GO:0009535^cellular_component^chloroplast thylakoid membrane`GO:0016021^cellular_component^integral component of membrane`GO:0009523^cellular_component^photosystem II`GO:0051219^molecular_function^phosphoprotein binding`GO:0015979^biological_process^photosynthesis	.
TRINITY_DN13486_c2_g11	-6.57794	1.3737e-82	2.55031e-80	PREDICTED: protein PROTON GRADIENT REGULATION 5	2.9e-25	PGR5_ARATH^PGR5_ARATH^Q:639-355,H:42-133^67.368%ID^E:4.35e-34^RecName: Full=Protein PROTON GRADIENT REGULATION 5, chloroplastic;^Eukaryota; Viridiplantae; Streptophyta; Embryophyta; Tracheophyta; Spermatophyta; Magnoliophyta; eudicotyledons; Gunneridae; Pentapetalae; rosids; malvids; Brassicales; Brassicaceae; Camelineae; Arabidopsis	PGR5_ARATH^PGR5_ARATH^Q:24-118,H:42-133^67.368%ID^E:2.01e-37^RecName: Full=Protein PROTON GRADIENT REGULATION 5, chloroplastic;^Eukaryota; Viridiplantae; Streptophyta; Embryophyta; Tracheophyta; Spermatophyta; Magnoliophyta; eudicotyledons; Gunneridae; Pentapetalae; rosids; malvids; Brassicales; Brassicaceae; Camelineae; Arabidopsis	.	ENOG411252E^protein PROTON GRADIENT REGULATION 5	KEGG:ath:AT2G05620	GO:0009507^cellular_component^chloroplast`GO:0009534^cellular_component^chloroplast thylakoid`GO:0009535^cellular_component^chloroplast thylakoid membrane`GO:0009055^molecular_function^electron carrier activity`GO:0071484^biological_process^cellular response to light intensity`GO:0010117^biological_process^photoprotection`GO:0009773^biological_process^photosynthetic electron transport in photosys…	.
TRINITY_DN23435_c0_g1	-6.56671	1.114e-161	3.8827e-158	unnamed protein product, partial [Vitis vinifera]	0.0e+00	PHSL_IPOBA^PHSL_IPOBA^Q:2796-163,H:36-951^62.609%ID^E:0^RecName: Full=Alpha-1,4 glucan phosphorylase L isozyme, chloroplastic/amyloplastic;^Eukaryota; Viridiplantae; Streptophyta; Embryophyta; Tracheophyta; Spermatophyta; Magnoliophyta; eudicotyledons; Gunneridae; Pentapetalae; asterids; lamiids; Solanales; Convolvulaceae; Ipomoeeae; Ipomoea	PHSL_IPOBA^PHSL_IPOBA^Q:41-919,H:35-951^62.975%ID^E:0^RecName: Full=Alpha-1,4 glucan phosphorylase L isozyme, chloroplastic/amyloplastic;^Eukaryota; Viridiplantae; Streptophyta; Embryophyta; Tracheophyta; Spermatophyta; Magnoliophyta; eudicotyledons; Gunneridae; Pentapetalae; asterids; lamiids; Solanales; Convolvulaceae; Ipomoeeae; Ipomoea	PF00343.19^Phosphorylase^Carbohydrate phosphorylase^161-917^E:7e-295	.	.	GO:0009501^cellular_component^amyloplast`GO:0009507^cellular_component^chloroplast`GO:0008184^molecular_function^glycogen phosphorylase activity`GO:0030170^molecular_function^pyridoxal phosphate binding`GO:0005975^biological_process^carbohydrate metabolic process	GO:0008184^molecular_function^glycogen phosphorylase activity`GO:0005975^biological_process^carbohydrate metabolic process
TRINITY_DN14621_c0_g1	-6.55287	2.0661e-13	1.26587e-12			.	.	.	.	.	.	.
TRINITY_DN23736_c0_g1	-6.53899	2.3201e-67	2.5452e-65	hypothetical protein AXG93_2566s1040 [Marchantia polymorpha subsp.	2.9e-60	FATA_CORSA^FATA_CORSA^Q:1049-2080,H:75-363^38.372%ID^E:3.87e-60^RecName: Full=Oleoyl-acyl carrier protein thioesterase, chloroplastic;^Eukaryota; Viridiplantae; Streptophyta; Embryophyta; Tracheophyta; Spermatophyta; Magnoliophyta; eudicotyledons; Gunneridae; Pentapetalae; asterids; campanulids; Apiales; Apiaceae; Apioideae; apioid superclade; Coriandreae; Coriandrum	FATA1_ARATH^FATA1_ARATH^Q:183-439,H:77-314^46.154%ID^E:1.03e-69^RecName: Full=Oleoyl-acyl carrier protein thioesterase 1, chloroplastic;^Eukaryota; Viridiplantae; Streptophyta; Embryophyta; Tracheophyta; Spermatophyta; Magnoliophyta; eudicotyledons; Gunneridae; Pentapetalae; rosids; malvids; Brassicales; Brassicaceae; Camelineae; Arabidopsis	PF01643.16^Acyl-ACP_TE^Acyl-ACP thioesterase^187-445^E:5.2e-60	COG3884^acyl-ACP thioesterase	KEGG:ath:AT3G25110`KO:K10782	GO:0009507^cellular_component^chloroplast`GO:0016297^molecular_function^acyl-[acyl-carrier-protein] hydrolase activity`GO:0016295^molecular_function^myristoyl-[acyl-carrier-protein] hydrolase activity`GO:0004320^molecular_function^oleoyl-[acyl-carrier-protein] hydrolase activity`GO:0016296^molecular_function^palmitoyl-[acyl-carrier-protein] hydrolase activity`GO:0006633^biological_process^fatty a…	GO:0016790^molecular_function^thiolester hydrolase activity`GO:0006633^biological_process^fatty acid biosynthetic process
TRINITY_DN19810_c3_g2	-6.53619	2.6488e-13	1.6028e-12	ABC transporter A family member 7	3.6e-163	AB7A_ARATH^AB7A_ARATH^Q:1437-1,H:334-795^59.29%ID^E:0^RecName: Full=ABC transporter A family member 7;^Eukaryota; Viridiplantae; Streptophyta; Embryophyta; Tracheophyta; Spermatophyta; Magnoliophyta; eudicotyledons; Gunneridae; Pentapetalae; rosids; malvids; Brassicales; Brassicaceae; Camelineae; Arabidopsis	AB8A_ARATH^AB8A_ARATH^Q:1-479,H:311-768^58.873%ID^E:0^RecName: Full=ABC transporter A family member 8;^Eukaryota; Viridiplantae; Streptophyta; Embryophyta; Tracheophyta; Spermatophyta; Magnoliophyta; eudicotyledons; Gunneridae; Pentapetalae; rosids; malvids; Brassicales; Brassicaceae; Camelineae; Arabidopsis	PF12698.6^ABC2_membrane_3^ABC-2 family transporter protein^5-215^E:4.9e-11`PF00005.26^ABC_tran^ABC transporter^319-463^E:2.1e-22	COG1131^(ABC) transporter	KEGG:ath:AT3G47790	GO:0016021^cellular_component^integral component of membrane`GO:0043231^cellular_component^intracellular membrane-bounded organelle`GO:0005524^molecular_function^ATP binding`GO:0042626^molecular_function^ATPase activity, coupled to transmembrane movement of substances`GO:0005215^molecular_function^transporter activity`GO:0006869^biological_process^lipid transport	GO:0005524^molecular_function^ATP binding`GO:0016887^molecular_function^ATPase activity
TRINITY_DN24165_c1_g4	-6.52207	1.0341e-10	4.81799e-10	hypothetical protein CBR_g39540 [Chara braunii]	4.1e-18	.	.	PF06830.10^Root_cap^Root cap^168-184^E:0.00022	.	.	.	.
TRINITY_DN1637_c0_g1	-6.51867	2.213e-34	5.91933e-33			.	.	.	.	.	.	.
TRINITY_DN16678_c0_g2	-6.5122	7.9476e-15	5.55099e-14			.	.	.	.	.	.	.
TRINITY_DN21387_c0_g3	-6.50952	2.9742e-14	1.96498e-13	carboxylesterase [Sorangium cellulosum]	1.9e-36	EST4A_MOUSE^EST4A_MOUSE^Q:3-848,H:72-357^35.275%ID^E:8.22e-32^RecName: Full=Carboxylesterase 4A;^Eukaryota; Metazoa; Chordata; Craniata; Vertebrata; Euteleostomi; Mammalia; Eutheria; Euarchontoglires; Glires; Rodentia; Myomorpha; Muroidea; Muridae; Murinae; Mus; Mus	EST4A_MOUSE^EST4A_MOUSE^Q:1-282,H:72-357^35.275%ID^E:1.89e-31^RecName: Full=Carboxylesterase 4A;^Eukaryota; Metazoa; Chordata; Craniata; Vertebrata; Euteleostomi; Mammalia; Eutheria; Euarchontoglires; Glires; Rodentia; Myomorpha; Muroidea; Muridae; Murinae; Mus; Mus	PF00135.27^COesterase^Carboxylesterase family^1-478^E:7.3e-68	COG2272^Carboxylesterase	KEGG:mmu:234677	GO:0005576^cellular_component^extracellular region`GO:0052689^molecular_function^carboxylic ester hydrolase activity	.
TRINITY_DN14864_c2_g4	-6.50875	1.1993e-42	4.79355e-41	hypothetical protein DMG55_31710 [Acidobacteria bacterium]	3.2e-53	.	.	.	.	.	.	.
TRINITY_DN23573_c0_g2	-6.50601	4.5492e-23	6.14692e-22	Amino acid transporter protein [Klebsormidium nitens]	2.8e-94	S38A3_MOUSE^S38A3_MOUSE^Q:1690-596,H:13-408^22.195%ID^E:4.77e-10^RecName: Full=Sodium-coupled neutral amino acid transporter 3;^Eukaryota; Metazoa; Chordata; Craniata; Vertebrata; Euteleostomi; Mammalia; Eutheria; Euarchontoglires; Glires; Rodentia; Myomorpha; Muroidea; Muridae; Murinae; Mus; Mus	S38A3_MOUSE^S38A3_MOUSE^Q:16-413,H:13-437^22.348%ID^E:1.29e-13^RecName: Full=Sodium-coupled neutral amino acid transporter 3;^Eukaryota; Metazoa; Chordata; Craniata; Vertebrata; Euteleostomi; Mammalia; Eutheria; Euarchontoglires; Glires; Rodentia; Myomorpha; Muroidea; Muridae; Murinae; Mus; Mus	PF01490.17^Aa_trans^Transmembrane amino acid transporter protein^66-430^E:7.7e-39	COG0814^amino acid transport	KEGG:mmu:76257`KO:K13576	GO:0016323^cellular_component^basolateral plasma membrane`GO:0005887^cellular_component^integral component of plasma membrane`GO:0016020^cellular_component^membrane`GO:0005886^cellular_component^plasma membrane`GO:0015297^molecular_function^antiporter activity`GO:0015180^molecular_function^L-alanine transmembrane transporter activity`GO:0015182^molecular_function^L-asparagine transmembrane transp…	.
TRINITY_DN12956_c0_g1	-6.50202	3.0188e-11	1.49158e-10			.	.	PF03407.15^Nucleotid_trans^Nucleotide-diphospho-sugar transferase^138-285^E:1.6e-08	.	.	.	.
TRINITY_DN6979_c0_g1	-6.49018	3.046e-16	2.41881e-15			.	.	.	.	.	.	.
TRINITY_DN13169_c1_g1	-6.48392	3.6196e-18	3.38093e-17	omega-3 desaturase [Marchantia polymorpha]	1.9e-131	FAD3C_BRANA^FAD3C_BRANA^Q:997-128,H:109-398^65.979%ID^E:7.11e-143^RecName: Full=Omega-3 fatty acid desaturase, chloroplastic;^Eukaryota; Viridiplantae; Streptophyta; Embryophyta; Tracheophyta; Spermatophyta; Magnoliophyta; eudicotyledons; Gunneridae; Pentapetalae; rosids; malvids; Brassicales; Brassicaceae; Brassiceae; Brassica	FAD3C_BRANA^FAD3C_BRANA^Q:1-290,H:109-398^65.979%ID^E:1.44e-143^RecName: Full=Omega-3 fatty acid desaturase, chloroplastic;^Eukaryota; Viridiplantae; Streptophyta; Embryophyta; Tracheophyta; Spermatophyta; Magnoliophyta; eudicotyledons; Gunneridae; Pentapetalae; rosids; malvids; Brassicales; Brassicaceae; Brassiceae; Brassica	PF00487.23^FA_desaturase^Fatty acid desaturase^3-245^E:5.5e-34	.	.	GO:0031969^cellular_component^chloroplast membrane`GO:0016717^molecular_function^oxidoreductase activity, acting on paired donors, with oxidation of a pair of donors resulting in the reduction of molecular oxygen to two molecules of water`GO:0006636^biological_process^unsaturated fatty acid biosynthetic process	GO:0006629^biological_process^lipid metabolic process
TRINITY_DN22973_c1_g2	-6.48242	1.595e-117	9.6232e-115	ribulose bisphosphate carboxylase small chain, chloroplastic-like	4.8e-13	RBS_MALSP^RBS_MALSP^Q:396-256,H:134-180^74.468%ID^E:1.84e-20^RecName: Full=Ribulose bisphosphate carboxylase small chain, chloroplastic;^Eukaryota; Viridiplantae; Streptophyta; Embryophyta; Tracheophyta; Spermatophyta; Magnoliophyta; eudicotyledons; Gunneridae; Pentapetalae; rosids; fabids; Rosales; Rosaceae; Maloideae; Maleae; Malus`RBS_MALSP^RBS_MALSP^Q:443-393,H:118-134^88.235%ID^E:1.84e-20^Re…	.	.	.	.	GO:0009507^cellular_component^chloroplast`GO:0004497^molecular_function^monooxygenase activity`GO:0016984^molecular_function^ribulose-bisphosphate carboxylase activity`GO:0009853^biological_process^photorespiration`GO:0019253^biological_process^reductive pentose-phosphate cycle	.
TRINITY_DN12269_c1_g1	-6.48136	1.267e-17	1.1322e-16	NAC domain-containing protein 91-like [Physcomitrella patens]	9.4e-35	NAC14_ARATH^NAC14_ARATH^Q:221-652,H:13-153^54.167%ID^E:6.33e-43^RecName: Full=NAC domain-containing protein 14 {ECO:0000303|PubMed:15029955};^Eukaryota; Viridiplantae; Streptophyta; Embryophyta; Tracheophyta; Spermatophyta; Magnoliophyta; eudicotyledons; Gunneridae; Pentapetalae; rosids; malvids; Brassicales; Brassicaceae; Camelineae; Arabidopsis	NAC14_ARATH^NAC14_ARATH^Q:3-138,H:20-153^55.882%ID^E:7.75e-44^RecName: Full=NAC domain-containing protein 14 {ECO:0000303|PubMed:15029955};^Eukaryota; Viridiplantae; Streptophyta; Embryophyta; Tracheophyta; Spermatophyta; Magnoliophyta; eudicotyledons; Gunneridae; Pentapetalae; rosids; malvids; Brassicales; Brassicaceae; Camelineae; Arabidopsis	PF02365.14^NAM^No apical meristem (NAM) protein^8-136^E:5.2e-29	ENOG410ZJIT^nac domain	KEGG:ath:AT1G33060	GO:0016021^cellular_component^integral component of membrane`GO:0005634^cellular_component^nucleus`GO:0003677^molecular_function^DNA binding`GO:0003700^molecular_function^transcription factor activity, sequence-specific DNA binding`GO:0006351^biological_process^transcription, DNA-templated	GO:0003677^molecular_function^DNA binding`GO:0006355^biological_process^regulation of transcription, DNA-templated
TRINITY_DN22074_c2_g2	-6.48086	7.4599e-43	3.02004e-41			.	.	.	.	.	.	.
TRINITY_DN20601_c0_g1	-6.47459	1.6122e-79	2.6623e-77	mannose-1-phosphate guanyltransferase alpha-like [Physcomitrella patens]	9.1e-116	GMPPA_XENTR^GMPPA_XENTR^Q:262-1470,H:4-421^44.131%ID^E:6.94e-121^RecName: Full=Mannose-1-phosphate guanyltransferase alpha;^Eukaryota; Metazoa; Chordata; Craniata; Vertebrata; Euteleostomi; Amphibia; Batrachia; Anura; Pipoidea; Pipidae; Xenopodinae; Xenopus; Silurana	GMPPA_XENTR^GMPPA_XENTR^Q:88-490,H:4-421^44.131%ID^E:3.18e-122^RecName: Full=Mannose-1-phosphate guanyltransferase alpha;^Eukaryota; Metazoa; Chordata; Craniata; Vertebrata; Euteleostomi; Amphibia; Batrachia; Anura; Pipoidea; Pipidae; Xenopodinae; Xenopus; Silurana	PF00483.22^NTP_transferase^Nucleotidyl transferase^88-299^E:4.9e-28	COG1208^nucleotidyl transferase	KEGG:xtr:779654`KO:K00966	GO:0005737^cellular_component^cytoplasm`GO:0016779^molecular_function^nucleotidyltransferase activity`GO:0009058^biological_process^biosynthetic process	GO:0016779^molecular_function^nucleotidyltransferase activity`GO:0009058^biological_process^biosynthetic process
TRINITY_DN22707_c0_g1	-6.47066	7.7967e-34	2.01832e-32	hypothetical protein MARPO_0064s0048 [Marchantia polymorpha]	1.7e-146	FCL1_ARATH^FCL1_ARATH^Q:1189-254,H:8-319^73.397%ID^E:3.06e-177^RecName: Full=GDP-L-fucose synthase 1;^Eukaryota; Viridiplantae; Streptophyta; Embryophyta; Tracheophyta; Spermatophyta; Magnoliophyta; eudicotyledons; Gunneridae; Pentapetalae; rosids; malvids; Brassicales; Brassicaceae; Camelineae; Arabidopsis	FCL1_ARATH^FCL1_ARATH^Q:64-375,H:8-319^73.397%ID^E:1.66e-178^RecName: Full=GDP-L-fucose synthase 1;^Eukaryota; Viridiplantae; Streptophyta; Embryophyta; Tracheophyta; Spermatophyta; Magnoliophyta; eudicotyledons; Gunneridae; Pentapetalae; rosids; malvids; Brassicales; Brassicaceae; Camelineae; Arabidopsis	PF04321.16^RmlD_sub_bind^RmlD substrate binding domain^74-218^E:2.2e-09`PF01370.20^Epimerase^NAD dependent epimerase/dehydratase family^75-306^E:2.2e-76`PF16363.4^GDP_Man_Dehyd^GDP-mannose 4,6 dehydratase^107-366^E:3.4e-20	COG0451^Nad-dependent epimerase dehydratase	KEGG:ath:AT1G73250`KO:K02377	GO:0050662^molecular_function^coenzyme binding`GO:0050577^molecular_function^GDP-L-fucose synthase activity`GO:0016853^molecular_function^isomerase activity`GO:0042351^biological_process^'de novo' GDP-L-fucose biosynthetic process`GO:0006005^biological_process^L-fucose biosynthetic process	GO:0003824^molecular_function^catalytic activity`GO:0050662^molecular_function^coenzyme binding
TRINITY_DN17402_c0_g1	-6.46748	3.8212e-71	4.72009e-69	aldehyde reductase [Prosthecochloris aestuarii]	5.5e-49	ANRCH_VITVI^ANRCH_VITVI^Q:1380-538,H:11-289^33.893%ID^E:7.75e-36^RecName: Full=Anthocyanidin reductase ((2S)-flavan-3-ol-forming) {ECO:0000303|PubMed:16806954};^Eukaryota; Viridiplantae; Streptophyta; Embryophyta; Tracheophyta; Spermatophyta; Magnoliophyta; eudicotyledons; Gunneridae; Pentapetalae; rosids; Vitales; Vitaceae; Vitis	ANRCH_VITVI^ANRCH_VITVI^Q:15-295,H:11-289^34.564%ID^E:2.92e-42^RecName: Full=Anthocyanidin reductase ((2S)-flavan-3-ol-forming) {ECO:0000303|PubMed:16806954};^Eukaryota; Viridiplantae; Streptophyta; Embryophyta; Tracheophyta; Spermatophyta; Magnoliophyta; eudicotyledons; Gunneridae; Pentapetalae; rosids; Vitales; Vitaceae; Vitis	PF01370.20^Epimerase^NAD dependent epimerase/dehydratase family^16-263^E:1.4e-19`PF02719.14^Polysacc_synt_2^Polysaccharide biosynthesis protein^16-140^E:0.00011`PF01073.18^3Beta_HSD^3-beta hydroxysteroid dehydrogenase/isomerase family^18-180^E:2.5e-17`PF1	COG0451^Nad-dependent epimerase dehydratase	KEGG:vvi:100232981`KO:K21102	GO:0050662^molecular_function^coenzyme binding`GO:0016491^molecular_function^oxidoreductase activity`GO:0009813^biological_process^flavonoid biosynthetic process	GO:0003824^molecular_function^catalytic activity`GO:0050662^molecular_function^coenzyme binding`GO:0003854^molecular_function^3-beta-hydroxy-delta5-steroid dehydrogenase activity`GO:0016616^molecular_function^oxidoreductase activity, acting on the CH-OH g
TRINITY_DN18960_c0_g5	-6.46667	7.2402e-39	2.39369e-37	hypothetical protein KFL_002100030 [Klebsormidium nitens]	3.3e-59	YU88_ARATH^YU88_ARATH^Q:6-731,H:81-318^38.017%ID^E:1.32e-43^RecName: Full=UPF0187 protein At3g61320, chloroplastic;^Eukaryota; Viridiplantae; Streptophyta; Embryophyta; Tracheophyta; Spermatophyta; Magnoliophyta; eudicotyledons; Gunneridae; Pentapetalae; rosids; malvids; Brassicales; Brassicaceae; Camelineae; Arabidopsis	YU88_ARATH^YU88_ARATH^Q:2-243,H:81-318^38.017%ID^E:1.19e-43^RecName: Full=UPF0187 protein At3g61320, chloroplastic;^Eukaryota; Viridiplantae; Streptophyta; Embryophyta; Tracheophyta; Spermatophyta; Magnoliophyta; eudicotyledons; Gunneridae; Pentapetalae; rosids; malvids; Brassicales; Brassicaceae; Camelineae; Arabidopsis	PF01062.20^Bestrophin^Bestrophin, RFP-TM, chloride channel^14-242^E:1.4e-30	COG3781^UPF0187 protein	KEGG:ath:AT3G61320	GO:0009507^cellular_component^chloroplast`GO:0031969^cellular_component^chloroplast membrane`GO:0009533^cellular_component^chloroplast stromal thylakoid`GO:0016021^cellular_component^integral component of membrane`GO:0042651^cellular_component^thylakoid membrane`GO:0005247^molecular_function^voltage-gated chloride channel activity`GO:0019684^biological_process^photosynthesis, light reaction`GO:00…	.
TRINITY_DN14190_c1_g2	-6.46512	5.9916e-12	3.16634e-11			.	PMT8_ARATH^PMT8_ARATH^Q:150-209,H:62-122^44.262%ID^E:6.59e-11^RecName: Full=Probable methyltransferase PMT8;^Eukaryota; Viridiplantae; Streptophyta; Embryophyta; Tracheophyta; Spermatophyta; Magnoliophyta; eudicotyledons; Gunneridae; Pentapetalae; rosids; malvids; Brassicales; Brassicaceae; Camelineae; Arabidopsis	.	ENOG410YDXK^Methyltransferase	KEGG:ath:AT1G04430	GO:0005737^cellular_component^cytoplasm`GO:0005768^cellular_component^endosome`GO:0005794^cellular_component^Golgi apparatus`GO:0000139^cellular_component^Golgi membrane`GO:0016021^cellular_component^integral component of membrane`GO:0005802^cellular_component^trans-Golgi network`GO:0005774^cellular_component^vacuolar membrane`GO:0008757^molecular_function^S-adenosylmethionine-dependent methyltra…	.
TRINITY_DN13360_c0_g1	-6.46144	6.0635e-14	3.88962e-13			.	.	PF02469.21^Fasciclin^Fasciclin domain^55-176^E:1.5e-06	.	.	.	.
TRINITY_DN14601_c1_g1	-6.45985	2.4613e-10	1.10334e-09			.	.	.	.	.	.	.
TRINITY_DN10581_c0_g1	-6.44541	4.6392e-16	3.62526e-15			.	.	.	.	.	.	.
TRINITY_DN13270_c0_g1	-6.44448	2.2302e-31	5.01603e-30	Mesd domain-containing protein [Cephalotus follicularis]	2.1e-13	.	.	.	.	.	.	.
TRINITY_DN10574_c0_g1	-6.43678	1.2261e-18	1.19467e-17	cytochrome b561 and DOMON domain-containing protein	9.4e-39	B561C_ARATH^B561C_ARATH^Q:1206-136,H:40-389^29.365%ID^E:1.15e-34^RecName: Full=Cytochrome b561 and DOMON domain-containing protein At3g25290;^Eukaryota; Viridiplantae; Streptophyta; Embryophyta; Tracheophyta; Spermatophyta; Magnoliophyta; eudicotyledons; Gunneridae; Pentapetalae; rosids; malvids; Brassicales; Brassicaceae; Camelineae; Arabidopsis	B561C_ARATH^B561C_ARATH^Q:403-759,H:40-389^29.365%ID^E:9.41e-35^RecName: Full=Cytochrome b561 and DOMON domain-containing protein At3g25290;^Eukaryota; Viridiplantae; Streptophyta; Embryophyta; Tracheophyta; Spermatophyta; Magnoliophyta; eudicotyledons; Gunneridae; Pentapetalae; rosids; malvids; Brassicales; Brassicaceae; Camelineae; Arabidopsis	PF03188.15^Cytochrom_B561^Eukaryotic cytochrome b561^583-710^E:8.4e-08	ENOG410Y10S^auxin-responsive protein	KEGG:ath:AT3G25290	GO:0016021^cellular_component^integral component of membrane`GO:0005886^cellular_component^plasma membrane`GO:0009506^cellular_component^plasmodesma`GO:0046872^molecular_function^metal ion binding`GO:0055114^biological_process^oxidation-reduction process	.
TRINITY_DN13867_c0_g3	-6.43048	4.3643e-14	2.83792e-13			.	.	.	.	.	.	.
TRINITY_DN11378_c0_g2	-6.41558	1.3303e-46	6.25757e-45			.	.	.	.	.	.	.
TRINITY_DN18673_c0_g2	-6.40194	4.6765e-92	1.20268e-89			.	.	PF12849.6^PBP_like_2^PBP superfamily domain^58-313^E:5.4e-15	.	.	.	.
TRINITY_DN10621_c0_g1	-6.39152	1.131e-15	8.57114e-15	hypothetical protein OsJ_20664 [Oryza sativa Japonica	1.2e-64	HARB1_RAT^HARB1_RAT^Q:789-238,H:143-318^28.796%ID^E:3.52e-13^RecName: Full=Putative nuclease HARBI1;^Eukaryota; Metazoa; Chordata; Craniata; Vertebrata; Euteleostomi; Mammalia; Eutheria; Euarchontoglires; Glires; Rodentia; Myomorpha; Muroidea; Muridae; Murinae; Rattus	HARB1_RAT^HARB1_RAT^Q:96-357,H:64-318^26.642%ID^E:1.77e-15^RecName: Full=Putative nuclease HARBI1;^Eukaryota; Metazoa; Chordata; Craniata; Vertebrata; Euteleostomi; Mammalia; Eutheria; Euarchontoglires; Glires; Rodentia; Myomorpha; Muroidea; Muridae; Murinae; Rattus	PF01609.20^DDE_Tnp_1^Transposase DDE domain^176-336^E:1.9e-08`PF13359.5^DDE_Tnp_4^DDE superfamily endonuclease^179-338^E:1.5e-23`PF04827.13^Plant_tran^Plant transposon protein^278-344^E:0.00014	ENOG411206Y^transposon protein	KEGG:rno:690164	GO:0005737^cellular_component^cytoplasm`GO:0005634^cellular_component^nucleus`GO:0046872^molecular_function^metal ion binding`GO:0004518^molecular_function^nuclease activity	GO:0003677^molecular_function^DNA binding`GO:0004803^molecular_function^transposase activity`GO:0006313^biological_process^transposition, DNA-mediated`GO:0016788^molecular_function^hydrolase activity, acting on ester bonds
TRINITY_DN15872_c0_g1	-6.38787	2.3393e-38	7.51234e-37			.	.	.	.	.	.	.
TRINITY_DN21306_c0_g3	-6.38768	1.488e-95	4.36327e-93	katanin p60 ATPase-containing subunit A-like 2	1.1e-107	KATL2_XENTR^KATL2_XENTR^Q:633-1283,H:222-441^69.091%ID^E:9.45e-99^RecName: Full=Katanin p60 ATPase-containing subunit A-like 2 {ECO:0000255|HAMAP-Rule:MF_03025};^Eukaryota; Metazoa; Chordata; Craniata; Vertebrata; Euteleostomi; Amphibia; Batrachia; Anura; Pipoidea; Pipidae; Xenopodinae; Xenopus; Silurana`KATL2_XENTR^KATL2_XENTR^Q:1503-1754,H:457-541^44.706%ID^E:7.38e-12^RecName: Full=Katanin p60 …	KATL2_XENTR^KATL2_XENTR^Q:98-471,H:222-541^51.587%ID^E:4.12e-119^RecName: Full=Katanin p60 ATPase-containing subunit A-like 2 {ECO:0000255|HAMAP-Rule:MF_03025};^Eukaryota; Metazoa; Chordata; Craniata; Vertebrata; Euteleostomi; Amphibia; Batrachia; Anura; Pipoidea; Pipidae; Xenopodinae; Xenopus; Silurana	PF00004.28^AAA^ATPase family associated with various cellular activities (AAA)^168-298^E:1.3e-38`PF05496.11^RuvB_N^Holliday junction DNA helicase ruvB N-terminus^168-236^E:7.2e-05	ENOG410XPN7^katanin p60	KEGG:xtr:100036615`KO:K07767	GO:0005737^cellular_component^cytoplasm`GO:0005874^cellular_component^microtubule`GO:0005634^cellular_component^nucleus`GO:0005524^molecular_function^ATP binding`GO:0008568^molecular_function^microtubule-severing ATPase activity`GO:0031122^biological_process^cytoplasmic microtubule organization	GO:0005524^molecular_function^ATP binding`GO:0009378^molecular_function^four-way junction helicase activity`GO:0006281^biological_process^DNA repair`GO:0006310^biological_process^DNA recombination
TRINITY_DN16366_c0_g2	-6.38165	1.549e-41	5.8909e-40			.	.	.	.	.	.	.
TRINITY_DN8521_c0_g1	-6.37456	3.5985e-26	5.88032e-25	hypothetical protein A4X03_g5577 [Tilletia caries]	3.3e-31	.	.	.	.	.	.	.
TRINITY_DN11887_c0_g1	-6.36747	3.632e-101	1.21234e-98			.	.	PF04570.13^zf-FLZ^zinc-finger of the FCS-type, C2-C2^100-139^E:3.9e-17	.	.	.	.
TRINITY_DN16805_c0_g2	-6.36621	8.9449e-60	7.123e-58			.	.	.	.	.	.	.
TRINITY_DN16022_c1_g2	-6.36514	1.953e-25	3.07449e-24			.	.	.	.	.	.	.
TRINITY_DN12967_c0_g1	-6.36447	2.8031e-14	1.85545e-13			.	.	.	.	.	.	.
TRINITY_DN21156_c0_g1	-6.36375	8.3257e-61	7.02203e-59	hypothetical protein KFL_006370090 [Klebsormidium nitens]	6.9e-62	DGAT2_ARATH^DGAT2_ARATH^Q:637-77,H:92-271^31.606%ID^E:9.37e-20^RecName: Full=Diacylglycerol O-acyltransferase 2 {ECO:0000305};^Eukaryota; Viridiplantae; Streptophyta; Embryophyta; Tracheophyta; Spermatophyta; Magnoliophyta; eudicotyledons; Gunneridae; Pentapetalae; rosids; malvids; Brassicales; Brassicaceae; Camelineae; Arabidopsis	DGAT2_ARATH^DGAT2_ARATH^Q:29-215,H:92-271^31.606%ID^E:8.44e-20^RecName: Full=Diacylglycerol O-acyltransferase 2 {ECO:0000305};^Eukaryota; Viridiplantae; Streptophyta; Embryophyta; Tracheophyta; Spermatophyta; Magnoliophyta; eudicotyledons; Gunneridae; Pentapetalae; rosids; malvids; Brassicales; Brassicaceae; Camelineae; Arabidopsis	PF03982.12^DAGAT^Diacylglycerol acyltransferase^29-215^E:2.2e-28	ENOG410XTG3^o-acyltransferase	KEGG:ath:AT3G51520`KO:K14457	GO:0005789^cellular_component^endoplasmic reticulum membrane`GO:0016021^cellular_component^integral component of membrane`GO:0005811^cellular_component^lipid particle`GO:0004144^molecular_function^diacylglycerol O-acyltransferase activity`GO:0006071^biological_process^glycerol metabolic process`GO:0034389^biological_process^lipid particle organization`GO:0046460^biological_process^neutral lipid b…	GO:0016747^molecular_function^transferase activity, transferring acyl groups other than amino-acyl groups
TRINITY_DN16832_c0_g2	-6.36367	1.7893e-15	1.33062e-14			.	.	.	.	.	.	.
TRINITY_DN13472_c0_g1	-6.36228	2.9092e-50	1.58463e-48	PREDICTED: pectinesterase 31 [Capsicum annuum]	2.0e-20	PME14_ARATH^PME14_ARATH^Q:331-1197,H:44-331^28.383%ID^E:8.64e-24^RecName: Full=Putative pectinesterase 14;^Eukaryota; Viridiplantae; Streptophyta; Embryophyta; Tracheophyta; Spermatophyta; Magnoliophyta; eudicotyledons; Gunneridae; Pentapetalae; rosids; malvids; Brassicales; Brassicaceae; Camelineae; Arabidopsis	PME14_ARATH^PME14_ARATH^Q:54-342,H:44-331^28.383%ID^E:1.03e-24^RecName: Full=Putative pectinesterase 14;^Eukaryota; Viridiplantae; Streptophyta; Embryophyta; Tracheophyta; Spermatophyta; Magnoliophyta; eudicotyledons; Gunneridae; Pentapetalae; rosids; malvids; Brassicales; Brassicaceae; Camelineae; Arabidopsis	PF01095.18^Pectinesterase^Pectinesterase^57-319^E:1.9e-32	COG4677^pectinesterase	KEGG:ath:AT2G36700	GO:0005618^cellular_component^cell wall`GO:0005576^cellular_component^extracellular region`GO:0045330^molecular_function^aspartyl esterase activity`GO:0030599^molecular_function^pectinesterase activity`GO:0042545^biological_process^cell wall modification`GO:0045490^biological_process^pectin catabolic process	GO:0030599^molecular_function^pectinesterase activity`GO:0042545^biological_process^cell wall modification`GO:0005618^cellular_component^cell wall
TRINITY_DN13102_c0_g2	-6.36064	6.8313e-15	4.80243e-14			.	.	PF14295.5^PAN_4^PAN domain^87-104^E:0.16	.	.	.	.
TRINITY_DN19388_c0_g1	-6.35995	1.942e-105	7.6175e-103	hypothetical protein KFL_003850060 [Klebsormidium nitens]	1.2e-48	MARC1_HUMAN^MARC1_HUMAN^Q:18-590,H:157-334^36.224%ID^E:2.04e-26^RecName: Full=Mitochondrial amidoxime-reducing component 1;^Eukaryota; Metazoa; Chordata; Craniata; Vertebrata; Euteleostomi; Mammalia; Eutheria; Euarchontoglires; Primates; Haplorrhini; Catarrhini; Hominidae; Homo	MARC1_HUMAN^MARC1_HUMAN^Q:6-196,H:157-334^36.5%ID^E:5.13e-27^RecName: Full=Mitochondrial amidoxime-reducing component 1;^Eukaryota; Metazoa; Chordata; Craniata; Vertebrata; Euteleostomi; Mammalia; Eutheria; Euarchontoglires; Primates; Haplorrhini; Catarrhini; Hominidae; Homo	PF03473.16^MOSC^MOSC domain^50-194^E:1.9e-29	COG3217^MOSC domain-containing protein	KEGG:hsa:64757	GO:0016021^cellular_component^integral component of membrane`GO:0005743^cellular_component^mitochondrial inner membrane`GO:0005741^cellular_component^mitochondrial outer membrane`GO:0005739^cellular_component^mitochondrion`GO:0030151^molecular_function^molybdenum ion binding`GO:0043546^molecular_function^molybdopterin cofactor binding`GO:0008940^molecular_function^nitrate reductase activity`GO:00…	GO:0003824^molecular_function^catalytic activity`GO:0030151^molecular_function^molybdenum ion binding`GO:0030170^molecular_function^pyridoxal phosphate binding
TRINITY_DN15691_c0_g1	-6.35816	1.1981e-47	5.86436e-46	hypothetical protein KFL_003100130 [Klebsormidium nitens]	1.5e-42	.	.	.	.	.	.	.
TRINITY_DN22074_c2_g1	-6.35667	2.915e-117	1.6934e-114	hypothetical protein MARPO_0126s0013 [Marchantia polymorpha]	8.3e-132	VATC_ARATH^VATC_ARATH^Q:79-1206,H:1-375^56.383%ID^E:9.77e-150^RecName: Full=V-type proton ATPase subunit C;^Eukaryota; Viridiplantae; Streptophyta; Embryophyta; Tracheophyta; Spermatophyta; Magnoliophyta; eudicotyledons; Gunneridae; Pentapetalae; rosids; malvids; Brassicales; Brassicaceae; Camelineae; Arabidopsis	VATC_ARATH^VATC_ARATH^Q:1-376,H:1-375^56.383%ID^E:1.23e-161^RecName: Full=V-type proton ATPase subunit C;^Eukaryota; Viridiplantae; Streptophyta; Embryophyta; Tracheophyta; Spermatophyta; Magnoliophyta; eudicotyledons; Gunneridae; Pentapetalae; rosids; malvids; Brassicales; Brassicaceae; Camelineae; Arabidopsis	PF03223.14^V-ATPase_C^V-ATPase subunit C^5-369^E:6.5e-124	COG5127^ATP hydrolysis coupled proton transport	KEGG:ath:AT1G12840`KO:K02148	GO:0009507^cellular_component^chloroplast`GO:0005794^cellular_component^Golgi apparatus`GO:0000325^cellular_component^plant-type vacuole`GO:0005886^cellular_component^plasma membrane`GO:0005774^cellular_component^vacuolar membrane`GO:0000221^cellular_component^vacuolar proton-transporting V-type ATPase, V1 domain`GO:0005773^cellular_component^vacuole`GO:0008553^molecular_function^hydrogen-exporti…	GO:0015078^molecular_function^hydrogen ion transmembrane transporter activity`GO:0015991^biological_process^ATP hydrolysis coupled proton transport`GO:0033180^cellular_component^proton-transporting V-type ATPase, V1 domain
TRINITY_DN16628_c0_g1	-6.34202	1.375e-83	2.6466e-81	hypothetical protein CBR_g6365 [Chara braunii]	3.4e-134	CNMT_THLFG^CNMT_THLFG^Q:288-1277,H:27-360^48.204%ID^E:3.4e-115^RecName: Full=(S)-coclaurine N-methyltransferase;^Eukaryota; Viridiplantae; Streptophyta; Embryophyta; Tracheophyta; Spermatophyta; Magnoliophyta; eudicotyledons; Ranunculales; Ranunculaceae; Thalictroideae; Thalictrum	CNMT_THLFG^CNMT_THLFG^Q:96-425,H:27-360^48.204%ID^E:6.67e-116^RecName: Full=(S)-coclaurine N-methyltransferase;^Eukaryota; Viridiplantae; Streptophyta; Embryophyta; Tracheophyta; Spermatophyta; Magnoliophyta; eudicotyledons; Ranunculales; Ranunculaceae; Thalictroideae; Thalictrum	PF02353.19^CMAS^Mycolic acid cyclopropane synthetase^146-398^E:1.1e-48`PF05175.13^MTS^Methyltransferase small domain^180-307^E:1.5e-08`PF01135.18^PCMT^Protein-L-isoaspartate(D-aspartate) O-methyltransferase (PCMT)^187-259^E:0.00025`PF13489.5^Methyltransf_	.	KEGG:ag:AAU20766`KO:K13384	GO:0005737^cellular_component^cytoplasm`GO:0030794^molecular_function^(S)-coclaurine-N-methyltransferase activity	GO:0008168^molecular_function^methyltransferase activity`GO:0008176^molecular_function^tRNA (guanine-N7-)-methyltransferase activity`GO:0006400^biological_process^tRNA modification`GO:0008152^biological_process^metabolic process
TRINITY_DN13687_c0_g1	-6.32946	1.0167e-16	8.39458e-16	hypothetical protein AXG93_4601s1090 [Marchantia polymorpha subsp.	6.3e-41	NRT24_ARATH^NRT24_ARATH^Q:395-3,H:335-465^57.252%ID^E:5.28e-46^RecName: Full=High affinity nitrate transporter 2.4;^Eukaryota; Viridiplantae; Streptophyta; Embryophyta; Tracheophyta; Spermatophyta; Magnoliophyta; eudicotyledons; Gunneridae; Pentapetalae; rosids; malvids; Brassicales; Brassicaceae; Camelineae; Arabidopsis	NRT24_ARATH^NRT24_ARATH^Q:1-131,H:335-465^57.252%ID^E:4.75e-46^RecName: Full=High affinity nitrate transporter 2.4;^Eukaryota; Viridiplantae; Streptophyta; Embryophyta; Tracheophyta; Spermatophyta; Magnoliophyta; eudicotyledons; Gunneridae; Pentapetalae; rosids; malvids; Brassicales; Brassicaceae; Camelineae; Arabidopsis	.	COG2223^Transporter	KEGG:ath:AT5G60770`KO:K02575	GO:0016021^cellular_component^integral component of membrane`GO:0005886^cellular_component^plasma membrane`GO:0015112^molecular_function^nitrate transmembrane transporter activity`GO:0071249^biological_process^cellular response to nitrate`GO:0042128^biological_process^nitrate assimilation`GO:0015706^biological_process^nitrate transport	.
TRINITY_DN15876_c0_g1	-6.32876	1.2743e-16	1.04359e-15			.	.	.	.	.	.	.
TRINITY_DN12887_c0_g2	-6.32594	5.3135e-21	6.20436e-20			.	.	.	.	.	.	.
TRINITY_DN12269_c1_g3	-6.32535	1.5636e-15	1.17196e-14			.	.	.	.	.	.	.
TRINITY_DN20126_c0_g2	-6.31933	1.3839e-11	7.06939e-11	delta(8)-fatty-acid desaturase-like [Helianthus annuus]	5.2e-15	SLD2_ARATH^SLD2_ARATH^Q:449-198,H:374-449^42.857%ID^E:4.24e-19^RecName: Full=Delta(8)-fatty-acid desaturase 2;^Eukaryota; Viridiplantae; Streptophyta; Embryophyta; Tracheophyta; Spermatophyta; Magnoliophyta; eudicotyledons; Gunneridae; Pentapetalae; rosids; malvids; Brassicales; Brassicaceae; Camelineae; Arabidopsis	.	.	ENOG410XVSZ^Fatty acid desaturase	KEGG:ath:AT2G46210`KO:K13076	GO:0005783^cellular_component^endoplasmic reticulum`GO:0005789^cellular_component^endoplasmic reticulum membrane`GO:0016021^cellular_component^integral component of membrane`GO:0046872^molecular_function^metal ion binding`GO:0052631^molecular_function^sphingolipid delta-8 desaturase activity`GO:0070417^biological_process^cellular response to cold`GO:0030148^biological_process^sphingolipid biosynt…	.
TRINITY_DN21536_c0_g4	-6.31443	3.083e-16	2.44514e-15			.	.	.	.	.	.	.
TRINITY_DN20618_c0_g1	-6.3098	4.9889e-70	5.95162e-68	PREDICTED: putative hydrolase C777.06c isoform X1	1.2e-119	YCV6_SCHPO^YCV6_SCHPO^Q:1090-257,H:3-285^36.054%ID^E:1.62e-54^RecName: Full=Putative hydrolase C777.06c;^Eukaryota; Fungi; Dikarya; Ascomycota; Taphrinomycotina; Schizosaccharomycetes; Schizosaccharomycetales; Schizosaccharomycetaceae; Schizosaccharomyces	YCV6_SCHPO^YCV6_SCHPO^Q:166-443,H:3-285^36.054%ID^E:4.51e-55^RecName: Full=Putative hydrolase C777.06c;^Eukaryota; Fungi; Dikarya; Ascomycota; Taphrinomycotina; Schizosaccharomycetes; Schizosaccharomycetales; Schizosaccharomycetaceae; Schizosaccharomyces	PF12706.6^Lactamase_B_2^Beta-lactamase superfamily domain^237-424^E:1.3e-26`PF00753.26^Lactamase_B^Metallo-beta-lactamase superfamily^237-451^E:3.5e-08	.	KEGG:spo:SPCC777.06c	GO:0005829^cellular_component^cytosol`GO:0005634^cellular_component^nucleus`GO:0016787^molecular_function^hydrolase activity	.
TRINITY_DN18618_c2_g1	-6.30948	8.9668e-92	2.26883e-89	hypothetical protein CBR_g40448 [Chara braunii]	1.1e-45	LHCA2_ARATH^LHCA2_ARATH^Q:6-464,H:99-254^55.769%ID^E:3.04e-53^RecName: Full=Photosystem I chlorophyll a/b-binding protein 2, chloroplastic {ECO:0000303|PubMed:10366881};^Eukaryota; Viridiplantae; Streptophyta; Embryophyta; Tracheophyta; Spermatophyta; Magnoliophyta; eudicotyledons; Gunneridae; Pentapetalae; rosids; malvids; Brassicales; Brassicaceae; Camelineae; Arabidopsis	CB12_SOLLC^CB12_SOLLC^Q:2-154,H:112-267^55.128%ID^E:1.6e-53^RecName: Full=Chlorophyll a-b binding protein 7, chloroplastic;^Eukaryota; Viridiplantae; Streptophyta; Embryophyta; Tracheophyta; Spermatophyta; Magnoliophyta; eudicotyledons; Gunneridae; Pentapetalae; asterids; lamiids; Solanales; Solanaceae; Solanoideae; Solaneae; Solanum; Lycopersicon	PF00504.20^Chloroa_b-bind^Chlorophyll A-B binding protein^1-127^E:2e-29	ENOG410XTCT^Chlorophyll A-B binding protein	KEGG:sly:101264376`KO:K08908	GO:0009941^cellular_component^chloroplast envelope`GO:0009535^cellular_component^chloroplast thylakoid membrane`GO:0016021^cellular_component^integral component of membrane`GO:0009522^cellular_component^photosystem I`GO:0009523^cellular_component^photosystem II`GO:0010287^cellular_component^plastoglobule`GO:0016168^molecular_function^chlorophyll binding`GO:0046872^molecular_function^metal ion bin…	.
TRINITY_DN11706_c0_g1	-6.30568	2.8378e-44	1.22136e-42			.	.	PF01549.23^ShK^ShK domain-like^156-195^E:0.022	.	.	.	.
TRINITY_DN10178_c0_g1	-6.30556	1.6568e-13	1.02406e-12			.	.	PF02469.21^Fasciclin^Fasciclin domain^52-182^E:0.00022	.	.	.	.
TRINITY_DN14857_c0_g5	-6.2959	1.187e-15	8.97623e-15			.	.	.	.	.	.	.
TRINITY_DN7083_c0_g1	-6.29369	2.945e-64	2.85183e-62			.	.	.	.	.	.	.
TRINITY_DN6171_c0_g1	-6.28641	2.5527e-16	2.04107e-15			.	.	.	.	.	.	.
TRINITY_DN17258_c0_g3	-6.28426	4.591e-134	5.3351e-131	gamma-glutamyl hydrolase A-like [Physcomitrella patens]	7.9e-12	GGHA_DICDI^GGHA_DICDI^Q:330-557,H:24-98^51.316%ID^E:3.68e-12^RecName: Full=Gamma-glutamyl hydrolase A;^Eukaryota; Amoebozoa; Mycetozoa; Dictyosteliida; Dictyostelium	GGHA_DICDI^GGHA_DICDI^Q:46-121,H:24-98^51.316%ID^E:2.71e-13^RecName: Full=Gamma-glutamyl hydrolase A;^Eukaryota; Amoebozoa; Mycetozoa; Dictyosteliida; Dictyostelium	PF07722.12^Peptidase_C26^Peptidase C26^64-122^E:0.00012	ENOG410XQKI^Gamma-glutamyl hydrolase	KEGG:ddi:DDB_G0286535`KO:K01307	GO:0005618^cellular_component^cell wall`GO:0005615^cellular_component^extracellular space`GO:0034722^molecular_function^gamma-glutamyl-peptidase activity`GO:0008242^molecular_function^omega peptidase activity`GO:0006541^biological_process^glutamine metabolic process	GO:0016787^molecular_function^hydrolase activity`GO:0006541^biological_process^glutamine metabolic process
TRINITY_DN17374_c0_g1	-6.28079	4.9862e-23	6.72289e-22			.	.	.	.	.	.	.
TRINITY_DN18050_c1_g1	-6.27965	1.1485e-66	1.21326e-64	D-aminoacyl-tRNA deacylase isoform X2 [Ricinus communis]	8.5e-57	DTD_DICDI^DTD_DICDI^Q:788-345,H:1-148^54.73%ID^E:3.28e-56^RecName: Full=D-tyrosyl-tRNA(Tyr) deacylase;^Eukaryota; Amoebozoa; Mycetozoa; Dictyosteliida; Dictyostelium	DTD_DICDI^DTD_DICDI^Q:42-189,H:1-148^54.73%ID^E:2.13e-57^RecName: Full=D-tyrosyl-tRNA(Tyr) deacylase;^Eukaryota; Amoebozoa; Mycetozoa; Dictyosteliida; Dictyostelium	PF02580.15^Tyr_Deacylase^D-Tyr-tRNA(Tyr) deacylase^43-188^E:1.5e-51	COG1490^Hydrolyzes D-tyrosyl-tRNA(Tyr) into D-tyrosine and free tRNA(Tyr). Could be a defense mechanism against a harmful effect of D-tyrosine (By similarity)	KEGG:ddi:DDB_G0291273`KO:K07560	GO:0005737^cellular_component^cytoplasm`GO:0002161^molecular_function^aminoacyl-tRNA editing activity`GO:0051500^molecular_function^D-tyrosyl-tRNA(Tyr) deacylase activity`GO:0019478^biological_process^D-amino acid catabolic process`GO:0006399^biological_process^tRNA metabolic process	GO:0002161^molecular_function^aminoacyl-tRNA editing activity`GO:0051499^molecular_function^D-aminoacyl-tRNA deacylase activity`GO:0005737^cellular_component^cytoplasm
TRINITY_DN22634_c2_g2	-6.27834	1.1755e-61	1.02731e-59			.	.	.	.	.	.	.
TRINITY_DN17024_c0_g1	-6.275	7.3697e-14	4.69205e-13			.	.	.	.	.	.	.
TRINITY_DN15674_c1_g1	-6.26927	1.4513e-34	3.91874e-33	SCP-like extracellular protein [Phytophthora megakarya]	3.6e-25	YKWD_BACSU^YKWD_BACSU^Q:510-223,H:156-254^42.424%ID^E:6.5e-17^RecName: Full=Uncharacterized protein YkwD;^Bacteria; Firmicutes; Bacilli; Bacillales; Bacillaceae; Bacillus	.	.	COG2340^Scp-like extracellular	KEGG:bsu:BSU13970	.	.
TRINITY_DN17200_c0_g3	-6.26504	2.2029e-30	4.69854e-29	hypothetical protein Y032_0001g415 [Ancylostoma ceylanicum]	1.2e-20	.	.	.	.	.	.	.
TRINITY_DN16958_c0_g1	-6.2588	1.421e-128	1.3929e-125	phosphoglycerate kinase 3 cytosolic [Selaginella moellendorffii]	4.1e-194	PGKH_TOBAC^PGKH_TOBAC^Q:1493-234,H:50-475^81.455%ID^E:0^RecName: Full=Phosphoglycerate kinase, chloroplastic;^Eukaryota; Viridiplantae; Streptophyta; Embryophyta; Tracheophyta; Spermatophyta; Magnoliophyta; eudicotyledons; Gunneridae; Pentapetalae; asterids; lamiids; Solanales; Solanaceae; Nicotianoideae; Nicotianeae; Nicotiana	PGKH_TOBAC^PGKH_TOBAC^Q:1-485,H:1-475^74.59%ID^E:0^RecName: Full=Phosphoglycerate kinase, chloroplastic;^Eukaryota; Viridiplantae; Streptophyta; Embryophyta; Tracheophyta; Spermatophyta; Magnoliophyta; eudicotyledons; Gunneridae; Pentapetalae; asterids; lamiids; Solanales; Solanaceae; Nicotianoideae; Nicotianeae; Nicotiana	PF00162.18^PGK^Phosphoglycerate kinase^96-474^E:4.9e-160	.	.	GO:0009507^cellular_component^chloroplast`GO:0005524^molecular_function^ATP binding`GO:0004618^molecular_function^phosphoglycerate kinase activity`GO:0006096^biological_process^glycolytic process`GO:0019253^biological_process^reductive pentose-phosphate cycle	GO:0004618^molecular_function^phosphoglycerate kinase activity`GO:0006096^biological_process^glycolytic process
TRINITY_DN23230_c1_g1	-6.24381	1.8987e-27	3.39824e-26	hypothetical protein AXG93_4893s1040 [Marchantia polymorpha subsp.	2.6e-95	GMPP1_ARATH^GMPP1_ARATH^Q:249-878,H:1-211^79.621%ID^E:1.91e-116^RecName: Full=Mannose-1-phosphate guanylyltransferase 1;^Eukaryota; Viridiplantae; Streptophyta; Embryophyta; Tracheophyta; Spermatophyta; Magnoliophyta; eudicotyledons; Gunneridae; Pentapetalae; rosids; malvids; Brassicales; Brassicaceae; Camelineae; Arabidopsis	GMPP1_ORYSJ^GMPP1_ORYSJ^Q:1-210,H:1-211^79.621%ID^E:1e-117^RecName: Full=Probable mannose-1-phosphate guanylyltransferase 1;^Eukaryota; Viridiplantae; Streptophyta; Embryophyta; Tracheophyta; Spermatophyta; Magnoliophyta; Liliopsida; Poales; Poaceae; BOP clade; Oryzoideae; Oryzeae; Oryzinae; Oryza	PF00483.22^NTP_transferase^Nucleotidyl transferase^2-186^E:1.2e-48`PF12804.6^NTP_transf_3^MobA-like NTP transferase domain^3-141^E:3e-12	COG1208^nucleotidyl transferase	KEGG:osa:4332373`KO:K00966	GO:0005525^molecular_function^GTP binding`GO:0004475^molecular_function^mannose-1-phosphate guanylyltransferase activity`GO:0009298^biological_process^GDP-mannose biosynthetic process	GO:0016779^molecular_function^nucleotidyltransferase activity`GO:0009058^biological_process^biosynthetic process
TRINITY_DN20317_c0_g2	-6.24074	2.5155e-25	3.92458e-24	uncharacterized protein LOC11407475 isoform X2 [Medicago	8.7e-93	.	.	.	.	.	.	.
TRINITY_DN19582_c0_g1	-6.23932	9.0903e-72	1.14083e-69	F-box only protein 2-like [Physcomitrella patens]	5.1e-36	.	.	.	.	.	.	.
TRINITY_DN12455_c0_g1	-6.22862	2.0717e-89	4.89439e-87			.	.	.	.	.	.	.
TRINITY_DN7972_c0_g1	-6.22748	1.84e-23	2.55672e-22			.	.	.	.	.	.	.
TRINITY_DN24343_c1_g2	-6.22677	1.2001e-14	8.22682e-14			.	.	PF14295.5^PAN_4^PAN domain^135-175^E:0.032	.	.	.	.
TRINITY_DN17253_c1_g2	-6.22353	1.9185e-15	1.42469e-14			.	.	.	.	.	.	.
TRINITY_DN23246_c1_g3	-6.21119	2.3798e-55	1.63026e-53	unknown [Picea sitchensis]	2.4e-25	YU88_ARATH^YU88_ARATH^Q:727-335,H:275-406^43.939%ID^E:2.89e-27^RecName: Full=UPF0187 protein At3g61320, chloroplastic;^Eukaryota; Viridiplantae; Streptophyta; Embryophyta; Tracheophyta; Spermatophyta; Magnoliophyta; eudicotyledons; Gunneridae; Pentapetalae; rosids; malvids; Brassicales; Brassicaceae; Camelineae; Arabidopsis	YU88_ARATH^YU88_ARATH^Q:8-138,H:275-406^43.939%ID^E:4.32e-29^RecName: Full=UPF0187 protein At3g61320, chloroplastic;^Eukaryota; Viridiplantae; Streptophyta; Embryophyta; Tracheophyta; Spermatophyta; Magnoliophyta; eudicotyledons; Gunneridae; Pentapetalae; rosids; malvids; Brassicales; Brassicaceae; Camelineae; Arabidopsis	PF01062.20^Bestrophin^Bestrophin, RFP-TM, chloride channel^14-100^E:1.4e-14	COG3781^UPF0187 protein	KEGG:ath:AT3G61320	GO:0009507^cellular_component^chloroplast`GO:0031969^cellular_component^chloroplast membrane`GO:0009533^cellular_component^chloroplast stromal thylakoid`GO:0016021^cellular_component^integral component of membrane`GO:0042651^cellular_component^thylakoid membrane`GO:0005247^molecular_function^voltage-gated chloride channel activity`GO:0019684^biological_process^photosynthesis, light reaction`GO:00…	.
TRINITY_DN22271_c0_g1	-6.19629	7.7595e-36	2.22943e-34	phosphate ABC transporter substrate-binding protein PstS	2.7e-10	.	.	PF12849.6^PBP_like_2^PBP superfamily domain^63-331^E:4.6e-20	.	.	.	.
TRINITY_DN15453_c0_g2	-6.19289	9.0993e-39	2.98942e-37	chlorophyll A-B binding family protein [Artemisia	1.1e-11	CB21_RAPSA^CB21_RAPSA^Q:2-157,H:61-112^61.538%ID^E:4.16e-15^RecName: Full=Chlorophyll a-b binding of LHCII type 1 protein;^Eukaryota; Viridiplantae; Streptophyta; Embryophyta; Tracheophyta; Spermatophyta; Magnoliophyta; eudicotyledons; Gunneridae; Pentapetalae; rosids; malvids; Brassicales; Brassicaceae; Brassiceae; Raphanus	.	.	.	.	GO:0009535^cellular_component^chloroplast thylakoid membrane`GO:0016021^cellular_component^integral component of membrane`GO:0009522^cellular_component^photosystem I`GO:0009523^cellular_component^photosystem II`GO:0016168^molecular_function^chlorophyll binding`GO:0046872^molecular_function^metal ion binding`GO:0009765^biological_process^photosynthesis, light harvesting`GO:0018298^biological_proce…	.
TRINITY_DN16004_c1_g1	-6.18748	2.4845e-76	3.6944e-74	hypothetical protein MARPO_0075s0077 [Marchantia polymorpha]	6.4e-65	.	.	PF00293.27^NUDIX^NUDIX domain^53-166^E:9.7e-10	.	.	.	GO:0016787^molecular_function^hydrolase activity
TRINITY_DN17499_c0_g4	-6.18646	5.6575e-11	2.71495e-10			.	.	.	.	.	.	.
TRINITY_DN17173_c2_g3	-6.18538	1.6358e-89	3.91781e-87	Multidrug resistance-associated protein 1 [Tetrabaena socialis]	1.2e-59	MRP5_MOUSE^MRP5_MOUSE^Q:16-621,H:1096-1290^42.079%ID^E:1.3e-41^RecName: Full=Multidrug resistance-associated protein 5;^Eukaryota; Metazoa; Chordata; Craniata; Vertebrata; Euteleostomi; Mammalia; Eutheria; Euarchontoglires; Glires; Rodentia; Myomorpha; Muroidea; Muridae; Murinae; Mus; Mus	MRP5_MOUSE^MRP5_MOUSE^Q:6-207,H:1096-1290^42.079%ID^E:1.17e-41^RecName: Full=Multidrug resistance-associated protein 5;^Eukaryota; Metazoa; Chordata; Craniata; Vertebrata; Euteleostomi; Mammalia; Eutheria; Euarchontoglires; Glires; Rodentia; Myomorpha; Muroidea; Muridae; Murinae; Mus; Mus	PF00005.26^ABC_tran^ABC transporter^126-199^E:7.8e-14	COG1132^(ABC) transporter	KEGG:mmu:27416`KO:K05668	GO:0005887^cellular_component^integral component of plasma membrane`GO:0016020^cellular_component^membrane`GO:0005524^molecular_function^ATP binding`GO:0042626^molecular_function^ATPase activity, coupled to transmembrane movement of substances`GO:0008514^molecular_function^organic anion transmembrane transporter activity`GO:0055085^biological_process^transmembrane transport	GO:0005524^molecular_function^ATP binding`GO:0016887^molecular_function^ATPase activity
TRINITY_DN11481_c0_g1	-6.18157	4.1492e-78	6.64182e-76			.	.	.	.	.	.	.
TRINITY_DN17232_c0_g1	-6.17764	1.4819e-08	5.43539e-08			.	.	.	.	.	.	.
TRINITY_DN18953_c0_g2	-6.17713	2.3967e-60	1.96334e-58	mitochondrial uncoupling protein 1-like isoform X1	4.9e-128	PUMP1_ARATH^PUMP1_ARATH^Q:283-1206,H:1-299^68.506%ID^E:3.1e-130^RecName: Full=Mitochondrial uncoupling protein 1;^Eukaryota; Viridiplantae; Streptophyta; Embryophyta; Tracheophyta; Spermatophyta; Magnoliophyta; eudicotyledons; Gunneridae; Pentapetalae; rosids; malvids; Brassicales; Brassicaceae; Camelineae; Arabidopsis	PUMP1_ARATH^PUMP1_ARATH^Q:1-308,H:1-299^68.506%ID^E:2.36e-153^RecName: Full=Mitochondrial uncoupling protein 1;^Eukaryota; Viridiplantae; Streptophyta; Embryophyta; Tracheophyta; Spermatophyta; Magnoliophyta; eudicotyledons; Gunneridae; Pentapetalae; rosids; malvids; Brassicales; Brassicaceae; Camelineae; Arabidopsis	PF00153.26^Mito_carr^Mitochondrial carrier protein^14-113^E:3.1e-17`PF00153.26^Mito_carr^Mitochondrial carrier protein^119-214^E:4e-20`PF00153.26^Mito_carr^Mitochondrial carrier protein^222-308^E:7.4e-19	ENOG410XRV1^UnCoupling Protein	KEGG:ath:AT3G54110`KO:K15103	GO:0009507^cellular_component^chloroplast`GO:0016021^cellular_component^integral component of membrane`GO:0005743^cellular_component^mitochondrial inner membrane`GO:0005739^cellular_component^mitochondrion`GO:0009506^cellular_component^plasmodesma`GO:0005774^cellular_component^vacuolar membrane`GO:0017077^molecular_function^oxidative phosphorylation uncoupler activity`GO:1990542^biological_proces…	.
TRINITY_DN22013_c0_g1	-6.17656	3.0492e-18	2.86947e-17	endoglucanase 10 [Ricinus communis]	9.5e-95	GUN24_ARATH^GUN24_ARATH^Q:533-1978,H:34-492^39.592%ID^E:4.82e-94^RecName: Full=Endoglucanase 24;^Eukaryota; Viridiplantae; Streptophyta; Embryophyta; Tracheophyta; Spermatophyta; Magnoliophyta; eudicotyledons; Gunneridae; Pentapetalae; rosids; malvids; Brassicales; Brassicaceae; Camelineae; Arabidopsis	GUN24_ARATH^GUN24_ARATH^Q:72-553,H:34-492^39.431%ID^E:2.34e-98^RecName: Full=Endoglucanase 24;^Eukaryota; Viridiplantae; Streptophyta; Embryophyta; Tracheophyta; Spermatophyta; Magnoliophyta; eudicotyledons; Gunneridae; Pentapetalae; rosids; malvids; Brassicales; Brassicaceae; Camelineae; Arabidopsis	PF00759.18^Glyco_hydro_9^Glycosyl hydrolase family 9^70-548^E:8.4e-107	ENOG410YC2H^endo-glucanase	KEGG:ath:AT4G39010`KO:K01179	GO:0005576^cellular_component^extracellular region`GO:0008810^molecular_function^cellulase activity`GO:0071555^biological_process^cell wall organization`GO:0030245^biological_process^cellulose catabolic process	GO:0004553^molecular_function^hydrolase activity, hydrolyzing O-glycosyl compounds`GO:0005975^biological_process^carbohydrate metabolic process
TRINITY_DN12799_c0_g4	-6.17605	9.7058e-45	4.265e-43	putative histone H2B.3 [Artemisia annua]	6.0e-31	H2B1A_HUMAN^H2B1A_HUMAN^Q:501-770,H:37-126^73.333%ID^E:1.15e-40^RecName: Full=Histone H2B type 1-A;^Eukaryota; Metazoa; Chordata; Craniata; Vertebrata; Euteleostomi; Mammalia; Eutheria; Euarchontoglires; Primates; Haplorrhini; Catarrhini; Hominidae; Homo	H2BE1_PSAMI^H2BE1_PSAMI^Q:20-139,H:4-122^64.754%ID^E:3.7e-49^RecName: Full=Histone H2B.1, embryonic;^Eukaryota; Metazoa; Echinodermata; Eleutherozoa; Echinozoa; Echinoidea; Euechinoidea; Echinacea; Echinoida; Echinidae; Psammechinus	PF00125.23^Histone^Core histone H2A/H2B/H3/H4^5-115^E:1.2e-18	.	.	GO:0000786^cellular_component^nucleosome`GO:0005634^cellular_component^nucleus`GO:0003677^molecular_function^DNA binding`GO:0046982^molecular_function^protein heterodimerization activity	GO:0003677^molecular_function^DNA binding
TRINITY_DN16678_c0_g1	-6.17298	1.4629e-17	1.29984e-16			.	.	.	.	.	.	.
TRINITY_DN18814_c1_g2	-6.16863	8.7765e-28	1.60467e-26			.	.	.	.	.	.	.
TRINITY_DN12141_c0_g1	-6.16862	4.1856e-82	7.41942e-80	hypothetical protein MARPO_0030s0015 [Marchantia polymorpha]	1.0e-97	YN93_YEAST^YN93_YEAST^Q:1156-335,H:20-289^25%ID^E:1.18e-11^RecName: Full=Uncharacterized hydrolase YNR064C;^Eukaryota; Fungi; Dikarya; Ascomycota; Saccharomycotina; Saccharomycetes; Saccharomycetales; Saccharomycetaceae; Saccharomyces	YN93_YEAST^YN93_YEAST^Q:119-390,H:22-289^25.172%ID^E:5.37e-12^RecName: Full=Uncharacterized hydrolase YNR064C;^Eukaryota; Fungi; Dikarya; Ascomycota; Saccharomycotina; Saccharomycetes; Saccharomycetales; Saccharomycetaceae; Saccharomyces	PF12146.7^Hydrolase_4^Serine aminopeptidase, S33^136-372^E:1.8e-10`PF00561.19^Abhydrolase_1^alpha/beta hydrolase fold^137-242^E:3.4e-07`PF12697.6^Abhydrolase_6^Alpha/beta hydrolase family^137-382^E:4.2e-11	.	KEGG:sce:YNR064C	GO:0052689^molecular_function^carboxylic ester hydrolase activity`GO:0004301^molecular_function^epoxide hydrolase activity`GO:0009636^biological_process^response to toxic substance	.
TRINITY_DN21607_c1_g4	-6.16441	2.8525e-72	3.69828e-70	hypothetical protein MARPO_0030s0088 [Marchantia polymorpha]	1.1e-76	GDT13_ORYSJ^GDT13_ORYSJ^Q:1169-531,H:69-277^73.709%ID^E:3.51e-83^RecName: Full=GDT1-like protein 3;^Eukaryota; Viridiplantae; Streptophyta; Embryophyta; Tracheophyta; Spermatophyta; Magnoliophyta; Liliopsida; Poales; Poaceae; BOP clade; Oryzoideae; Oryzeae; Oryzinae; Oryza	GDT13_ORYSJ^GDT13_ORYSJ^Q:111-323,H:69-277^70.892%ID^E:4.76e-96^RecName: Full=GDT1-like protein 3;^Eukaryota; Viridiplantae; Streptophyta; Embryophyta; Tracheophyta; Spermatophyta; Magnoliophyta; Liliopsida; Poales; Poaceae; BOP clade; Oryzoideae; Oryzeae; Oryzinae; Oryza	PF01169.18^UPF0016^Uncharacterized protein family UPF0016^116-189^E:1.7e-17`PF01169.18^UPF0016^Uncharacterized protein family UPF0016^243-316^E:1.8e-21	COG2119^transmembrane protein 165	KEGG:osa:4350494	GO:0016021^cellular_component^integral component of membrane	.
TRINITY_DN17497_c0_g1	-6.15512	5.0348e-11	2.42652e-10	Chlorophyll A-B binding protein [Corchorus capsularis]	7.3e-30	.	PSBS_ARATH^PSBS_ARATH^Q:78-183,H:73-184^49.107%ID^E:9.92e-18^RecName: Full=Photosystem II 22 kDa protein, chloroplastic {ECO:0000305};^Eukaryota; Viridiplantae; Streptophyta; Embryophyta; Tracheophyta; Spermatophyta; Magnoliophyta; eudicotyledons; Gunneridae; Pentapetalae; rosids; malvids; Brassicales; Brassicaceae; Camelineae; Arabidopsis	PF00504.20^Chloroa_b-bind^Chlorophyll A-B binding protein^86-170^E:1.6e-06	ENOG4111VNI^Photosystem II 22 kDa protein	KEGG:ath:AT1G44575`KO:K03542	GO:0009507^cellular_component^chloroplast`GO:0009534^cellular_component^chloroplast thylakoid`GO:0009535^cellular_component^chloroplast thylakoid membrane`GO:0016021^cellular_component^integral component of membrane`GO:0016020^cellular_component^membrane`GO:0009523^cellular_component^photosystem II`GO:0009517^cellular_component^PSII associated light-harvesting complex II`GO:0009579^cellular_compo…	.
TRINITY_DN19179_c0_g2	-6.14954	3.576e-121	2.609e-118	hypothetical protein CBR_g40448 [Chara braunii]	8.4e-63	CB12_SOLLC^CB12_SOLLC^Q:808-305,H:94-268^60.571%ID^E:2.34e-70^RecName: Full=Chlorophyll a-b binding protein 7, chloroplastic;^Eukaryota; Viridiplantae; Streptophyta; Embryophyta; Tracheophyta; Spermatophyta; Magnoliophyta; eudicotyledons; Gunneridae; Pentapetalae; asterids; lamiids; Solanales; Solanaceae; Solanoideae; Solaneae; Solanum; Lycopersicon	CB12_SOLLC^CB12_SOLLC^Q:3-159,H:105-268^61.585%ID^E:7.13e-69^RecName: Full=Chlorophyll a-b binding protein 7, chloroplastic;^Eukaryota; Viridiplantae; Streptophyta; Embryophyta; Tracheophyta; Spermatophyta; Magnoliophyta; eudicotyledons; Gunneridae; Pentapetalae; asterids; lamiids; Solanales; Solanaceae; Solanoideae; Solaneae; Solanum; Lycopersicon	PF00504.20^Chloroa_b-bind^Chlorophyll A-B binding protein^2-131^E:7.6e-32	ENOG410XTCT^Chlorophyll A-B binding protein	KEGG:sly:101264376`KO:K08908	GO:0009941^cellular_component^chloroplast envelope`GO:0009535^cellular_component^chloroplast thylakoid membrane`GO:0016021^cellular_component^integral component of membrane`GO:0009522^cellular_component^photosystem I`GO:0009523^cellular_component^photosystem II`GO:0010287^cellular_component^plastoglobule`GO:0016168^molecular_function^chlorophyll binding`GO:0046872^molecular_function^metal ion bin…	.
TRINITY_DN22108_c0_g3	-6.14713	1.3331e-14	9.08055e-14			.	.	.	.	.	.	.
TRINITY_DN17319_c1_g3	-6.14687	1.167e-36	3.49046e-35	hypothetical protein CBR_g20327 [Chara braunii]	4.7e-74	IPYR6_ARATH^IPYR6_ARATH^Q:1049-387,H:71-291^54.751%ID^E:1.04e-83^RecName: Full=Soluble inorganic pyrophosphatase 6, chloroplastic {ECO:0000303|PubMed:15135060};^Eukaryota; Viridiplantae; Streptophyta; Embryophyta; Tracheophyta; Spermatophyta; Magnoliophyta; eudicotyledons; Gunneridae; Pentapetalae; rosids; malvids; Brassicales; Brassicaceae; Camelineae; Arabidopsis	IPYR6_ARATH^IPYR6_ARATH^Q:72-292,H:71-291^54.751%ID^E:1.03e-84^RecName: Full=Soluble inorganic pyrophosphatase 6, chloroplastic {ECO:0000303|PubMed:15135060};^Eukaryota; Viridiplantae; Streptophyta; Embryophyta; Tracheophyta; Spermatophyta; Magnoliophyta; eudicotyledons; Gunneridae; Pentapetalae; rosids; malvids; Brassicales; Brassicaceae; Camelineae; Arabidopsis	PF00719.18^Pyrophosphatase^Inorganic pyrophosphatase^108-286^E:1.1e-43	COG0221^Pyrophosphate phospho-hydrolase	KEGG:ath:AT5G09650`KO:K01507	GO:0009507^cellular_component^chloroplast`GO:0009941^cellular_component^chloroplast envelope`GO:0009570^cellular_component^chloroplast stroma`GO:0009536^cellular_component^plastid`GO:0009579^cellular_component^thylakoid`GO:0004427^molecular_function^inorganic diphosphatase activity`GO:0000287^molecular_function^magnesium ion binding`GO:0042742^biological_process^defense response to bacterium`GO:0…	GO:0000287^molecular_function^magnesium ion binding`GO:0004427^molecular_function^inorganic diphosphatase activity`GO:0006796^biological_process^phosphate-containing compound metabolic process`GO:0005737^cellular_component^cytoplasm
TRINITY_DN16144_c1_g2	-6.14492	2.2328e-15	1.64676e-14			.	.	PF02469.21^Fasciclin^Fasciclin domain^63-170^E:4.2e-12	.	.	.	.
TRINITY_DN23177_c0_g1	-6.1428	4.0799e-26	6.64625e-25	GDP-mannose 4,6 dehydratase 2-like [Physcomitrella patens]	6.6e-72	GMD1_ARATH^GMD1_ARATH^Q:2-466,H:207-361^74.839%ID^E:2.19e-82^RecName: Full=GDP-mannose 4,6 dehydratase 1;^Eukaryota; Viridiplantae; Streptophyta; Embryophyta; Tracheophyta; Spermatophyta; Magnoliophyta; eudicotyledons; Gunneridae; Pentapetalae; rosids; malvids; Brassicales; Brassicaceae; Camelineae; Arabidopsis	GMD1_ARATH^GMD1_ARATH^Q:1-155,H:207-361^74.839%ID^E:2.12e-83^RecName: Full=GDP-mannose 4,6 dehydratase 1;^Eukaryota; Viridiplantae; Streptophyta; Embryophyta; Tracheophyta; Spermatophyta; Magnoliophyta; eudicotyledons; Gunneridae; Pentapetalae; rosids; malvids; Brassicales; Brassicaceae; Camelineae; Arabidopsis	PF16363.4^GDP_Man_Dehyd^GDP-mannose 4,6 dehydratase^1-129^E:8e-43`PF01370.20^Epimerase^NAD dependent epimerase/dehydratase family^2-61^E:2.5e-11	COG1089^GDP-mannose 4,6-dehydratase	KEGG:ath:AT5G66280`KO:K01711	GO:0008446^molecular_function^GDP-mannose 4,6-dehydratase activity`GO:0042351^biological_process^'de novo' GDP-L-fucose biosynthetic process`GO:0019673^biological_process^GDP-mannose metabolic process	GO:0003824^molecular_function^catalytic activity`GO:0050662^molecular_function^coenzyme binding
TRINITY_DN12675_c0_g1	-6.14142	1.0981e-45	5.04426e-44			.	.	.	.	.	.	.
TRINITY_DN12818_c0_g1	-6.13714	5.0679e-09	1.96086e-08	hypothetical protein KFL_000410260 [Klebsormidium nitens]	4.4e-44	.	.	.	.	.	.	.
TRINITY_DN15734_c0_g1	-6.1311	1.5021e-31	3.41512e-30			.	.	.	.	.	.	.
TRINITY_DN2100_c0_g1	-6.12913	8.0891e-45	3.56454e-43			.	.	.	.	.	.	.
TRINITY_DN17641_c0_g1	-6.12542	1.3671e-95	4.04652e-93	polyphosphate glucokinase [Klebsormidium nitens]	1.3e-85	PPGK_MYCTO^PPGK_MYCTO^Q:672-1385,H:21-254^47.699%ID^E:3.69e-65^RecName: Full=Polyphosphate glucokinase;^Bacteria; Actinobacteria; Corynebacteriales; Mycobacteriaceae; Mycobacterium; Mycobacterium tuberculosis complex	PPGK_MYCTO^PPGK_MYCTO^Q:107-355,H:21-265^47.6%ID^E:3.22e-71^RecName: Full=Polyphosphate glucokinase;^Bacteria; Actinobacteria; Corynebacteriales; Mycobacteriaceae; Mycobacterium; Mycobacterium tuberculosis complex	PF00480.19^ROK^ROK family^107-265^E:3.9e-18	.	KEGG:mtc:MT2776`KO:K00886	GO:0005524^molecular_function^ATP binding`GO:0004340^molecular_function^glucokinase activity`GO:0047330^molecular_function^polyphosphate-glucose phosphotransferase activity	.
TRINITY_DN18390_c2_g3	-6.1251	6.6392e-18	6.05183e-17	beta-glucosidase 12-like [Hevea brasiliensis]	4.4e-79	BGL43_ARATH^BGL43_ARATH^Q:1138-218,H:178-498^45.988%ID^E:9.75e-91^RecName: Full=Beta-glucosidase 43;^Eukaryota; Viridiplantae; Streptophyta; Embryophyta; Tracheophyta; Spermatophyta; Magnoliophyta; eudicotyledons; Gunneridae; Pentapetalae; rosids; malvids; Brassicales; Brassicaceae; Camelineae; Arabidopsis	BGL43_ARATH^BGL43_ARATH^Q:1-307,H:178-498^45.988%ID^E:6.37e-92^RecName: Full=Beta-glucosidase 43;^Eukaryota; Viridiplantae; Streptophyta; Embryophyta; Tracheophyta; Spermatophyta; Magnoliophyta; eudicotyledons; Gunneridae; Pentapetalae; rosids; malvids; Brassicales; Brassicaceae; Camelineae; Arabidopsis	PF00232.17^Glyco_hydro_1^Glycosyl hydrolase family 1^1-307^E:3.3e-78	COG2723^beta-glucosidase	KEGG:ath:AT3G18070	GO:0008422^molecular_function^beta-glucosidase activity`GO:0102483^molecular_function^scopolin beta-glucosidase activity`GO:0005975^biological_process^carbohydrate metabolic process`GO:1901657^biological_process^glycosyl compound metabolic process	GO:0004553^molecular_function^hydrolase activity, hydrolyzing O-glycosyl compounds`GO:0005975^biological_process^carbohydrate metabolic process
TRINITY_DN8379_c0_g1	-6.12289	4.507e-66	4.66689e-64			.	.	PF02469.21^Fasciclin^Fasciclin domain^50-183^E:7.4e-10	.	.	.	.
TRINITY_DN17419_c1_g2	-6.12005	7.9966e-22	9.87768e-21			.	.	.	.	.	.	.
TRINITY_DN20562_c6_g1	-6.11337	2.875e-32	6.84405e-31			.	.	.	.	.	.	.
TRINITY_DN16805_c0_g1	-6.11247	5.1714e-23	6.96363e-22			.	.	.	.	.	.	.
TRINITY_DN13486_c0_g1	-6.11199	3.4681e-98	1.08812e-95	protein PROTON GRADIENT REGULATION 5 chloroplastic-like	7.4e-26	PGR5_ARATH^PGR5_ARATH^Q:38-274,H:55-133^73.418%ID^E:2.02e-32^RecName: Full=Protein PROTON GRADIENT REGULATION 5, chloroplastic;^Eukaryota; Viridiplantae; Streptophyta; Embryophyta; Tracheophyta; Spermatophyta; Magnoliophyta; eudicotyledons; Gunneridae; Pentapetalae; rosids; malvids; Brassicales; Brassicaceae; Camelineae; Arabidopsis	.	.	ENOG411252E^protein PROTON GRADIENT REGULATION 5	KEGG:ath:AT2G05620	GO:0009507^cellular_component^chloroplast`GO:0009534^cellular_component^chloroplast thylakoid`GO:0009535^cellular_component^chloroplast thylakoid membrane`GO:0009055^molecular_function^electron carrier activity`GO:0071484^biological_process^cellular response to light intensity`GO:0010117^biological_process^photoprotection`GO:0009773^biological_process^photosynthetic electron transport in photosys…	.
TRINITY_DN21080_c1_g1	-6.10743	4.7698e-33	1.18303e-31	putative serine/threonine protein kinase [Oryza sativa	5.5e-14	PUB32_ARATH^PUB32_ARATH^Q:948-1853,H:444-707^25.806%ID^E:7.39e-14^RecName: Full=U-box domain-containing protein 32;^Eukaryota; Viridiplantae; Streptophyta; Embryophyta; Tracheophyta; Spermatophyta; Magnoliophyta; eudicotyledons; Gunneridae; Pentapetalae; rosids; malvids; Brassicales; Brassicaceae; Camelineae; Arabidopsis	PUB32_ARATH^PUB32_ARATH^Q:316-617,H:444-707^26.603%ID^E:9.42e-18^RecName: Full=U-box domain-containing protein 32;^Eukaryota; Viridiplantae; Streptophyta; Embryophyta; Tracheophyta; Spermatophyta; Magnoliophyta; eudicotyledons; Gunneridae; Pentapetalae; rosids; malvids; Brassicales; Brassicaceae; Camelineae; Arabidopsis	.	COG0515^Serine Threonine protein kinase	KEGG:ath:AT3G49060	GO:0005886^cellular_component^plasma membrane`GO:0005524^molecular_function^ATP binding`GO:0004672^molecular_function^protein kinase activity`GO:0004842^molecular_function^ubiquitin-protein transferase activity	.
TRINITY_DN23027_c0_g2	-6.1024	1.5011e-82	2.75422e-80	geranylgeranyl diphosphate reductase, chloroplastic-like [Physcomitrella patens]	3.1e-216	CHLP_ARATH^CHLP_ARATH^Q:414-1712,H:29-460^77.241%ID^E:0^RecName: Full=Geranylgeranyl diphosphate reductase, chloroplastic;^Eukaryota; Viridiplantae; Streptophyta; Embryophyta; Tracheophyta; Spermatophyta; Magnoliophyta; eudicotyledons; Gunneridae; Pentapetalae; rosids; malvids; Brassicales; Brassicaceae; Camelineae; Arabidopsis	CHLP_ARATH^CHLP_ARATH^Q:71-503,H:29-460^77.241%ID^E:0^RecName: Full=Geranylgeranyl diphosphate reductase, chloroplastic;^Eukaryota; Viridiplantae; Streptophyta; Embryophyta; Tracheophyta; Spermatophyta; Magnoliophyta; eudicotyledons; Gunneridae; Pentapetalae; rosids; malvids; Brassicales; Brassicaceae; Camelineae; Arabidopsis	PF01494.18^FAD_binding_3^FAD binding domain^100-133^E:7.4e-05`PF07992.13^Pyr_redox_2^Pyridine nucleotide-disulphide oxidoreductase^101-269^E:1.7e-06`PF01134.21^GIDA^Glucose inhibited division protein A^102-135^E:0.00015	COG0644^geranylgeranyl reductase	KEGG:ath:AT1G74470`KO:K10960	GO:0009507^cellular_component^chloroplast`GO:0009941^cellular_component^chloroplast envelope`GO:0031969^cellular_component^chloroplast membrane`GO:0009534^cellular_component^chloroplast thylakoid`GO:0009535^cellular_component^chloroplast thylakoid membrane`GO:0016020^cellular_component^membrane`GO:0045550^molecular_function^geranylgeranyl reductase activity`GO:0016628^molecular_function^oxidoredu…	GO:0071949^molecular_function^FAD binding`GO:0016491^molecular_function^oxidoreductase activity`GO:0055114^biological_process^oxidation-reduction process`GO:0050660^molecular_function^flavin adenine dinucleotide binding`GO:0008033^biological_process^tRNA
TRINITY_DN21777_c0_g1	-6.09751	4.6256e-82	8.15327e-80	PREDICTED: actin-interacting protein 43497 [Elaeis guineensis]	4.7e-168	AIP12_ARATH^AIP12_ARATH^Q:40-1920,H:2-606^48.336%ID^E:0^RecName: Full=Actin-interacting protein 1-2 {ECO:0000303|PubMed:12417710};^Eukaryota; Viridiplantae; Streptophyta; Embryophyta; Tracheophyta; Spermatophyta; Magnoliophyta; eudicotyledons; Gunneridae; Pentapetalae; rosids; malvids; Brassicales; Brassicaceae; Camelineae; Arabidopsis	AIP11_ARATH^AIP11_ARATH^Q:13-641,H:2-609^46.761%ID^E:0^RecName: Full=Actin-interacting protein 1-1 {ECO:0000303|PubMed:12417710};^Eukaryota; Viridiplantae; Streptophyta; Embryophyta; Tracheophyta; Spermatophyta; Magnoliophyta; eudicotyledons; Gunneridae; Pentapetalae; rosids; malvids; Brassicales; Brassicaceae; Camelineae; Arabidopsis	PF00400.31^WD40^WD domain, G-beta repeat^66-95^E:0.015`PF00400.31^WD40^WD domain, G-beta repeat^194-221^E:0.21`PF00400.31^WD40^WD domain, G-beta repeat^237-270^E:2.6e-05`PF00400.31^WD40^WD domain, G-beta repeat^518-553^E:0.0024`PF00400.31^WD40^WD domain,	ENOG410XQN1^actin filament depolymerization	KEGG:ath:AT2G01330	GO:0042643^cellular_component^actomyosin, actin portion`GO:0030864^cellular_component^cortical actin cytoskeleton`GO:0080008^cellular_component^Cul4-RING E3 ubiquitin ligase complex`GO:0051015^molecular_function^actin filament binding`GO:0030042^biological_process^actin filament depolymerization`GO:0030836^biological_process^positive regulation of actin filament depolymerization	GO:0005515^molecular_function^protein binding
TRINITY_DN18713_c1_g1	-6.09458	8.853e-100	2.86344e-97	hypothetical protein MARPO_0006s0029 [Marchantia polymorpha]	4.0e-126	UTR3_ARATH^UTR3_ARATH^Q:1305-343,H:9-329^63.863%ID^E:2.07e-126^RecName: Full=UDP-galactose/UDP-glucose transporter 3 {ECO:0000303|PubMed:12042319};^Eukaryota; Viridiplantae; Streptophyta; Embryophyta; Tracheophyta; Spermatophyta; Magnoliophyta; eudicotyledons; Gunneridae; Pentapetalae; rosids; malvids; Brassicales; Brassicaceae; Camelineae; Arabidopsis	UTR3_ARATH^UTR3_ARATH^Q:19-339,H:9-329^63.863%ID^E:3.01e-150^RecName: Full=UDP-galactose/UDP-glucose transporter 3 {ECO:0000303|PubMed:12042319};^Eukaryota; Viridiplantae; Streptophyta; Embryophyta; Tracheophyta; Spermatophyta; Magnoliophyta; eudicotyledons; Gunneridae; Pentapetalae; rosids; malvids; Brassicales; Brassicaceae; Camelineae; Arabidopsis	PF08449.10^UAA^UAA transporter family^25-325^E:4.4e-68	COG0697^membrane	KEGG:ath:AT1G14360`KO:K15275	GO:0030176^cellular_component^integral component of endoplasmic reticulum membrane`GO:0030173^cellular_component^integral component of Golgi membrane`GO:0015297^molecular_function^antiporter activity`GO:0005459^molecular_function^UDP-galactose transmembrane transporter activity`GO:0005460^molecular_function^UDP-glucose transmembrane transporter activity`GO:0009553^biological_process^embryo sac de…	GO:0055085^biological_process^transmembrane transport
TRINITY_DN17004_c0_g1	-6.09423	3.6598e-27	6.39035e-26	stearoyl-CoA desaturase [Klebsormidium nitens]	3.0e-54	ADS32_ARATH^ADS32_ARATH^Q:606-280,H:254-358^40.367%ID^E:7.48e-18^RecName: Full=Probable lipid desaturase ADS3.2, chloroplastic {ECO:0000303|PubMed:15579662};^Eukaryota; Viridiplantae; Streptophyta; Embryophyta; Tracheophyta; Spermatophyta; Magnoliophyta; eudicotyledons; Gunneridae; Pentapetalae; rosids; malvids; Brassicales; Brassicaceae; Camelineae; Arabidopsis	ADS32_ARATH^ADS32_ARATH^Q:23-133,H:252-358^41.441%ID^E:8.04e-22^RecName: Full=Probable lipid desaturase ADS3.2, chloroplastic {ECO:0000303|PubMed:15579662};^Eukaryota; Viridiplantae; Streptophyta; Embryophyta; Tracheophyta; Spermatophyta; Magnoliophyta; eudicotyledons; Gunneridae; Pentapetalae; rosids; malvids; Brassicales; Brassicaceae; Camelineae; Arabidopsis	.	COG1398^desaturase	KEGG:ath:AT3G15870	GO:0031969^cellular_component^chloroplast membrane`GO:0016021^cellular_component^integral component of membrane`GO:0016717^molecular_function^oxidoreductase activity, acting on paired donors, with oxidation of a pair of donors resulting in the reduction of molecular oxygen to two molecules of water`GO:0006636^biological_process^unsaturated fatty acid biosynthetic process	.
TRINITY_DN10765_c0_g1	-6.09127	6.063e-131	6.5594e-128	PREDICTED: photosystem I reaction center subunit	3.3e-37	PSAH2_ARATH^PSAH2_ARATH^Q:167-478,H:21-129^56.881%ID^E:5.98e-27^RecName: Full=Photosystem I reaction center subunit VI-2, chloroplastic;^Eukaryota; Viridiplantae; Streptophyta; Embryophyta; Tracheophyta; Spermatophyta; Magnoliophyta; eudicotyledons; Gunneridae; Pentapetalae; rosids; malvids; Brassicales; Brassicaceae; Camelineae; Arabidopsis	PSAH_HORVU^PSAH_HORVU^Q:1-136,H:1-143^52.448%ID^E:2.69e-46^RecName: Full=Photosystem I reaction center subunit VI, chloroplastic;^Eukaryota; Viridiplantae; Streptophyta; Embryophyta; Tracheophyta; Spermatophyta; Magnoliophyta; Liliopsida; Poales; Poaceae; BOP clade; Pooideae; Triticodae; Triticeae; Hordeinae; Hordeum	PF03244.13^PSI_PsaH^Photosystem I reaction centre subunit VI^11-136^E:3e-54	ENOG4112D30^Photosystem I reaction center subunit	.	GO:0009535^cellular_component^chloroplast thylakoid membrane`GO:0016021^cellular_component^integral component of membrane`GO:0009538^cellular_component^photosystem I reaction center`GO:0015979^biological_process^photosynthesis	GO:0015979^biological_process^photosynthesis`GO:0009522^cellular_component^photosystem I`GO:0009538^cellular_component^photosystem I reaction center
TRINITY_DN10663_c0_g2	-6.08864	2.2671e-15	1.66933e-14			.	.	.	.	.	.	.
TRINITY_DN18271_c0_g2	-6.07716	2.3373e-60	1.91968e-58	PREDICTED: embryogenesis-associated protein EMB8 [Daucus carota	6.8e-60	EMB8_PICGL^EMB8_PICGL^Q:1-477,H:261-421^62.112%ID^E:2.99e-61^RecName: Full=Embryogenesis-associated protein EMB8;^Eukaryota; Viridiplantae; Streptophyta; Embryophyta; Tracheophyta; Spermatophyta; Pinidae; Pinales; Pinaceae; Picea	EMB8_PICGL^EMB8_PICGL^Q:1-159,H:261-421^62.112%ID^E:1.84e-63^RecName: Full=Embryogenesis-associated protein EMB8;^Eukaryota; Viridiplantae; Streptophyta; Embryophyta; Tracheophyta; Spermatophyta; Pinidae; Pinales; Pinaceae; Picea	.	.	.	GO:0052689^molecular_function^carboxylic ester hydrolase activity	.
TRINITY_DN16558_c0_g2	-6.06678	4.4362e-67	4.7666e-65	hypothetical protein AXG93_4360s1180 [Marchantia polymorpha subsp.	1.2e-29	RBCX2_ARATH^RBCX2_ARATH^Q:616-1209,H:45-201^32.02%ID^E:2.95e-28^RecName: Full=Chaperonin-like RbcX protein 2, chloroplastic {ECO:0000303|PubMed:21922322};^Eukaryota; Viridiplantae; Streptophyta; Embryophyta; Tracheophyta; Spermatophyta; Magnoliophyta; eudicotyledons; Gunneridae; Pentapetalae; rosids; malvids; Brassicales; Brassicaceae; Camelineae; Arabidopsis	RBCX2_ARATH^RBCX2_ARATH^Q:68-265,H:45-201^32.02%ID^E:2.06e-31^RecName: Full=Chaperonin-like RbcX protein 2, chloroplastic {ECO:0000303|PubMed:21922322};^Eukaryota; Viridiplantae; Streptophyta; Embryophyta; Tracheophyta; Spermatophyta; Magnoliophyta; eudicotyledons; Gunneridae; Pentapetalae; rosids; malvids; Brassicales; Brassicaceae; Camelineae; Arabidopsis	PF02341.14^RcbX^RbcX protein^183-256^E:1.3e-08	ENOG4111VPF^chaperonin family protein RbcX	KEGG:ath:AT5G19855	GO:0009570^cellular_component^chloroplast stroma`GO:0044183^molecular_function^protein binding involved in protein folding`GO:0061077^biological_process^chaperone-mediated protein folding	.
TRINITY_DN21189_c2_g1	-6.06345	1.1942e-21	1.45788e-20			.	.	.	.	.	.	.
TRINITY_DN21429_c1_g1	-6.05933	3.3043e-60	2.68582e-58			.	.	.	.	.	.	.
TRINITY_DN16982_c0_g1	-6.05549	2.9822e-84	5.95959e-82	hypothetical protein KFL_000410010 [Klebsormidium nitens]	7.7e-44	.	.	.	.	.	.	.
TRINITY_DN23193_c0_g2	-6.04567	1.2835e-28	2.45544e-27			ERECT_ARATH^ERECT_ARATH^Q:647-1123,H:362-523^29.448%ID^E:3.25e-14^RecName: Full=LRR receptor-like serine/threonine-protein kinase ERECTA {ECO:0000303|PubMed:8624444};^Eukaryota; Viridiplantae; Streptophyta; Embryophyta; Tracheophyta; Spermatophyta; Magnoliophyta; eudicotyledons; Gunneridae; Pentapetalae; rosids; malvids; Brassicales; Brassicaceae; Camelineae; Arabidopsis`ERECT_ARATH^ERECT_ARATH^Q…	IKU2_ARATH^IKU2_ARATH^Q:16-211,H:294-477^31.553%ID^E:6.02e-15^RecName: Full=Receptor-like protein kinase HAIKU2;^Eukaryota; Viridiplantae; Streptophyta; Embryophyta; Tracheophyta; Spermatophyta; Magnoliophyta; eudicotyledons; Gunneridae; Pentapetalae; rosids; malvids; Brassicales; Brassicaceae; Camelineae; Arabidopsis	PF13855.5^LRR_8^Leucine rich repeat^107-157^E:4.7e-09`PF00560.32^LRR_1^Leucine Rich Repeat^123-145^E:0.02	COG4886^leucine Rich Repeat	KEGG:ath:AT3G19700	GO:0016021^cellular_component^integral component of membrane`GO:0005524^molecular_function^ATP binding`GO:0004674^molecular_function^protein serine/threonine kinase activity`GO:0009960^biological_process^endosperm development	GO:0005515^molecular_function^protein binding
TRINITY_DN18599_c0_g1	-6.04406	4.841e-63	4.46721e-61	fatty acid delta-6-desaturase [Lobosphaera incisa]	9.0e-73	DES6_PHYPA^DES6_PHYPA^Q:429-1265,H:108-384^47.67%ID^E:5.35e-84^RecName: Full=Acyl-lipid (9-3)-desaturase {ECO:0000303|PubMed:9744093};^Eukaryota; Viridiplantae; Streptophyta; Embryophyta; Bryophyta; Bryophytina; Bryopsida; Funariidae; Funariales; Funariaceae; Physcomitrella	DES6_PHYPA^DES6_PHYPA^Q:49-327,H:108-384^47.67%ID^E:1.28e-88^RecName: Full=Acyl-lipid (9-3)-desaturase {ECO:0000303|PubMed:9744093};^Eukaryota; Viridiplantae; Streptophyta; Embryophyta; Bryophyta; Bryophytina; Bryopsida; Funariidae; Funariales; Funariaceae; Physcomitrella	PF00173.27^Cyt-b5^Cytochrome b5-like Heme/Steroid binding domain^48-116^E:4.5e-19`PF00487.23^FA_desaturase^Fatty acid desaturase^177-294^E:1.4e-15	ENOG410XVSZ^Fatty acid desaturase	KEGG:ppp:PHYPADRAFT_164045	GO:0016021^cellular_component^integral component of membrane`GO:0046872^molecular_function^metal ion binding`GO:0016491^molecular_function^oxidoreductase activity`GO:0006636^biological_process^unsaturated fatty acid biosynthetic process	GO:0006629^biological_process^lipid metabolic process
TRINITY_DN20993_c1_g1	-6.02459	6.824e-66	6.95136e-64			.	.	.	.	.	.	.
TRINITY_DN16120_c0_g7	-6.02215	7.0275e-37	2.12212e-35			.	.	.	.	.	.	.
TRINITY_DN16883_c4_g1	-6.01605	1.1231e-34	3.04569e-33	alpha-galactosidase-like isoform X3 [Physcomitrella patens]	6.8e-36	AGAL3_ARATH^AGAL3_ARATH^Q:716-222,H:263-429^46.471%ID^E:2.94e-44^RecName: Full=Alpha-galactosidase 3 {ECO:0000303|PubMed:15034167};^Eukaryota; Viridiplantae; Streptophyta; Embryophyta; Tracheophyta; Spermatophyta; Magnoliophyta; eudicotyledons; Gunneridae; Pentapetalae; rosids; malvids; Brassicales; Brassicaceae; Camelineae; Arabidopsis	AGAL3_ARATH^AGAL3_ARATH^Q:26-190,H:263-429^46.471%ID^E:2.83e-45^RecName: Full=Alpha-galactosidase 3 {ECO:0000303|PubMed:15034167};^Eukaryota; Viridiplantae; Streptophyta; Embryophyta; Tracheophyta; Spermatophyta; Magnoliophyta; eudicotyledons; Gunneridae; Pentapetalae; rosids; malvids; Brassicales; Brassicaceae; Camelineae; Arabidopsis	PF16499.4^Melibiase_2^Alpha galactosidase A^24-98^E:1.4e-20	ENOG410XPF1^alpha-galactosidase	KEGG:ath:AT3G56310`KO:K07407	GO:0048046^cellular_component^apoplast`GO:0009505^cellular_component^plant-type cell wall`GO:0005773^cellular_component^vacuole`GO:0052692^molecular_function^raffinose alpha-galactosidase activity`GO:0005975^biological_process^carbohydrate metabolic process`GO:0071555^biological_process^cell wall organization	GO:0004553^molecular_function^hydrolase activity, hydrolyzing O-glycosyl compounds`GO:0005975^biological_process^carbohydrate metabolic process
TRINITY_DN15232_c1_g2	-6.00653	1.0993e-19	1.15822e-18			.	.	.	.	.	.	.
TRINITY_DN20457_c0_g1	-6.00626	3.6071e-40	1.27734e-38	Platelet-activating factor acetylhydrolase IB subunit beta	1.7e-15	PA1B2_CHICK^PA1B2_CHICK^Q:52-609,H:41-202^32.979%ID^E:2.73e-14^RecName: Full=Platelet-activating factor acetylhydrolase IB subunit beta;^Eukaryota; Metazoa; Chordata; Craniata; Vertebrata; Euteleostomi; Archelosauria; Archosauria; Dinosauria; Saurischia; Theropoda; Coelurosauria; Aves; Neognathae; Galloanserae; Galliformes; Phasianidae; Phasianinae; Gallus	PA1B2_CHICK^PA1B2_CHICK^Q:18-203,H:41-202^33.333%ID^E:5.61e-15^RecName: Full=Platelet-activating factor acetylhydrolase IB subunit beta;^Eukaryota; Metazoa; Chordata; Craniata; Vertebrata; Euteleostomi; Archelosauria; Archosauria; Dinosauria; Saurischia; Theropoda; Coelurosauria; Aves; Neognathae; Galloanserae; Galliformes; Phasianidae; Phasianinae; Gallus	PF13472.5^Lipase_GDSL_2^GDSL-like Lipase/Acylhydrolase family^22-204^E:4.8e-11	ENOG410XPWQ^platelet-activating factor acetylhydrolase 1b, catalytic subunit	.	GO:0005737^cellular_component^cytoplasm`GO:0003847^molecular_function^1-alkyl-2-acetylglycerophosphocholine esterase activity`GO:0047179^molecular_function^platelet-activating factor acetyltransferase activity`GO:0007420^biological_process^brain development`GO:0016042^biological_process^lipid catabolic process	.
TRINITY_DN11328_c0_g1	-6.00081	4.2048e-13	2.48496e-12			.	.	.	.	.	.	.
TRINITY_DN15853_c0_g1	-5.9981	1.4e-27	2.53319e-26	hypothetical protein PCL_10192 [Purpureocillium lilacinum]	1.1e-15	TYLE_STRFR^TYLE_STRFR^Q:645-1028,H:169-294^35.036%ID^E:1.35e-11^RecName: Full=Demethylmacrocin O-methyltransferase;^Bacteria; Actinobacteria; Streptomycetales; Streptomycetaceae; Streptomyces	TYLE_STRFR^TYLE_STRFR^Q:115-242,H:169-294^35.036%ID^E:3.13e-12^RecName: Full=Demethylmacrocin O-methyltransferase;^Bacteria; Actinobacteria; Streptomycetales; Streptomycetaceae; Streptomyces	.	.	KEGG:ag:AAD12164`KO:K15995	GO:0030770^molecular_function^demethylmacrocin O-methyltransferase activity`GO:0017000^biological_process^antibiotic biosynthetic process`GO:0032259^biological_process^methylation	.
TRINITY_DN13089_c0_g4	-5.99491	2.5756e-51	1.50202e-49	PREDICTED: histone H4-like [Oryctolagus cuniculus]	3.0e-31	H4_XENTR^H4_XENTR^Q:166-354,H:22-84^98.413%ID^E:8.96e-37^RecName: Full=Histone H4;^Eukaryota; Metazoa; Chordata; Craniata; Vertebrata; Euteleostomi; Amphibia; Batrachia; Anura; Pipoidea; Pipidae; Xenopodinae; Xenopus; Silurana	.	.	COG2036^Core component of nucleosome. Nucleosomes wrap and compact DNA into chromatin, limiting DNA accessibility to the cellular machineries which require DNA as a template. Histones thereby play a central role in transcription regulation, DNA repair, DN	KEGG:xtr:100485962`KEGG:xtr:100488032`KEGG:xtr:100495184`KEGG:xtr:100495739`KEGG:xtr:100496758`KEGG:xtr:101732103`KEGG:xtr:101732638`KEGG:xtr:101733182`KEGG:xtr:101734147`KEGG:xtr:101734426`KEGG:xtr:101734891`KEGG:xtr:105947139`KEGG:xtr:105947140`KEGG:xtr	GO:0000788^cellular_component^nuclear nucleosome`GO:0003677^molecular_function^DNA binding`GO:0042393^molecular_function^histone binding`GO:0046982^molecular_function^protein heterodimerization activity`GO:0006352^biological_process^DNA-templated transcription, initiation`GO:0006334^biological_process^nucleosome assembly	.
TRINITY_DN21593_c0_g1	-5.98447	3.5005e-12	1.89916e-11	hypothetical protein PHACADRAFT_160711 [Phanerochaete carnosa HHB-10118-sp]	8.3e-20	.	.	.	.	.	.	.
TRINITY_DN23177_c1_g3	-5.98316	1.4016e-28	2.66943e-27	hypothetical protein AXG93_4128s1010 [Marchantia polymorpha subsp.	5.2e-102	GMD2_ARATH^GMD2_ARATH^Q:610-2,H:27-230^78.922%ID^E:2.52e-119^RecName: Full=GDP-mannose 4,6 dehydratase 2;^Eukaryota; Viridiplantae; Streptophyta; Embryophyta; Tracheophyta; Spermatophyta; Magnoliophyta; eudicotyledons; Gunneridae; Pentapetalae; rosids; malvids; Brassicales; Brassicaceae; Camelineae; Arabidopsis	GMD2_ARATH^GMD2_ARATH^Q:5-207,H:27-230^78.922%ID^E:3.91e-120^RecName: Full=GDP-mannose 4,6 dehydratase 2;^Eukaryota; Viridiplantae; Streptophyta; Embryophyta; Tracheophyta; Spermatophyta; Magnoliophyta; eudicotyledons; Gunneridae; Pentapetalae; rosids; malvids; Brassicales; Brassicaceae; Camelineae; Arabidopsis	PF04321.16^RmlD_sub_bind^RmlD substrate binding domain^8-124^E:5.9e-05`PF01370.20^Epimerase^NAD dependent epimerase/dehydratase family^9-207^E:4.5e-55`PF16363.4^GDP_Man_Dehyd^GDP-mannose 4,6 dehydratase^10-207^E:1.3e-89`PF02719.14^Polysacc_synt_2^Polysacc	COG1089^GDP-mannose 4,6-dehydratase	KEGG:ath:AT3G51160`KO:K01711	GO:0005829^cellular_component^cytosol`GO:0008446^molecular_function^GDP-mannose 4,6-dehydratase activity`GO:0005525^molecular_function^GTP binding`GO:0042351^biological_process^'de novo' GDP-L-fucose biosynthetic process`GO:0019673^biological_process^GDP-mannose metabolic process`GO:0009826^biological_process^unidimensional cell growth	GO:0003824^molecular_function^catalytic activity`GO:0050662^molecular_function^coenzyme binding
TRINITY_DN19945_c0_g1	-5.97996	6.1722e-11	2.9502e-10			.	.	PF02469.21^Fasciclin^Fasciclin domain^49-115^E:0.00011	.	.	.	.
TRINITY_DN15846_c1_g2	-5.97488	1.3901e-35	3.95779e-34	receptor-like kinase, partial [Closterium ehrenbergii]	1.8e-34	PUB35_ARATH^PUB35_ARATH^Q:1051-611,H:674-813^34.667%ID^E:1.76e-15^RecName: Full=U-box domain-containing protein 35;^Eukaryota; Viridiplantae; Streptophyta; Embryophyta; Tracheophyta; Spermatophyta; Magnoliophyta; eudicotyledons; Gunneridae; Pentapetalae; rosids; malvids; Brassicales; Brassicaceae; Camelineae; Arabidopsis	PUB34_ARATH^PUB34_ARATH^Q:36-163,H:659-788^40.458%ID^E:3.67e-21^RecName: Full=U-box domain-containing protein 34;^Eukaryota; Viridiplantae; Streptophyta; Embryophyta; Tracheophyta; Spermatophyta; Magnoliophyta; eudicotyledons; Gunneridae; Pentapetalae; rosids; malvids; Brassicales; Brassicaceae; Camelineae; Arabidopsis	PF04564.14^U-box^U-box domain^104-159^E:4.4e-13	COG0515^Serine Threonine protein kinase	KEGG:ath:AT2G19410	GO:0005524^molecular_function^ATP binding`GO:0004674^molecular_function^protein serine/threonine kinase activity`GO:0004842^molecular_function^ubiquitin-protein transferase activity	GO:0004842^molecular_function^ubiquitin-protein transferase activity`GO:0016567^biological_process^protein ubiquitination
TRINITY_DN10218_c0_g2	-5.97325	8.7494e-42	3.35588e-40			.	.	.	.	.	.	.
TRINITY_DN11092_c0_g2	-5.97075	4.2165e-12	2.27032e-11	expansin [Micrasterias denticulata]	1.1e-56	EXPA8_ORYSJ^EXPA8_ORYSJ^Q:778-302,H:90-250^32.317%ID^E:3.42e-18^RecName: Full=Expansin-A8;^Eukaryota; Viridiplantae; Streptophyta; Embryophyta; Tracheophyta; Spermatophyta; Magnoliophyta; Liliopsida; Poales; Poaceae; BOP clade; Oryzoideae; Oryzeae; Oryzinae; Oryza	EXPA8_ORYSJ^EXPA8_ORYSJ^Q:36-238,H:43-250^31.754%ID^E:9.23e-26^RecName: Full=Expansin-A8;^Eukaryota; Viridiplantae; Streptophyta; Embryophyta; Tracheophyta; Spermatophyta; Magnoliophyta; Liliopsida; Poales; Poaceae; BOP clade; Oryzoideae; Oryzeae; Oryzinae; Oryza	PF03330.17^DPBB_1^Lytic transglycolase^56-132^E:1.5e-07`PF01357.20^Pollen_allerg_1^Pollen allergen^144-221^E:1.7e-11	ENOG410YDKU^plant-type cell wall organization	KEGG:osa:4327217	GO:0005618^cellular_component^cell wall`GO:0005576^cellular_component^extracellular region`GO:0016020^cellular_component^membrane`GO:0009664^biological_process^plant-type cell wall organization	.
TRINITY_DN10381_c0_g2	-5.97014	5.8222e-72	7.42569e-70	PREDICTED: dihydrolipoyllysine-residue acetyltransferase component 4 of	3.7e-16	ODP24_ARATH^ODP24_ARATH^Q:188-3,H:38-98^72.581%ID^E:1.77e-20^RecName: Full=Dihydrolipoyllysine-residue acetyltransferase component 4 of pyruvate dehydrogenase complex, chloroplastic;^Eukaryota; Viridiplantae; Streptophyta; Embryophyta; Tracheophyta; Spermatophyta; Magnoliophyta; eudicotyledons; Gunneridae; Pentapetalae; rosids; malvids; Brassicales; Brassicaceae; Camelineae; Arabidopsis	.	.	COG0508^Dehydrogenase	KEGG:ath:AT3G25860`KO:K00627	GO:0009507^cellular_component^chloroplast`GO:0009941^cellular_component^chloroplast envelope`GO:0009570^cellular_component^chloroplast stroma`GO:0009534^cellular_component^chloroplast thylakoid`GO:0022626^cellular_component^cytosolic ribosome`GO:0016020^cellular_component^membrane`GO:0004742^molecular_function^dihydrolipoyllysine-residue acetyltransferase activity`GO:0006086^biological_process^ac…	.
TRINITY_DN14490_c0_g1	-5.96892	1.5671e-61	1.35824e-59			.	.	.	.	.	.	.
TRINITY_DN12751_c0_g1	-5.96174	4.9465e-18	4.56725e-17	hypothetical protein CBR_g52687 [Chara braunii]	5.9e-17	.	.	PF06830.10^Root_cap^Root cap^96-118^E:0.0011	.	.	.	.
TRINITY_DN18984_c0_g2	-5.96083	4.7402e-18	4.38714e-17	HIPL1 protein [Dichanthelium oligosanthes]	3.2e-77	HIPL1_ARATH^HIPL1_ARATH^Q:438-1697,H:201-644^36.585%ID^E:1.75e-70^RecName: Full=HIPL1 protein;^Eukaryota; Viridiplantae; Streptophyta; Embryophyta; Tracheophyta; Spermatophyta; Magnoliophyta; eudicotyledons; Gunneridae; Pentapetalae; rosids; malvids; Brassicales; Brassicaceae; Camelineae; Arabidopsis	HIPL1_ARATH^HIPL1_ARATH^Q:23-451,H:185-644^36.403%ID^E:6.27e-79^RecName: Full=HIPL1 protein;^Eukaryota; Viridiplantae; Streptophyta; Embryophyta; Tracheophyta; Spermatophyta; Magnoliophyta; eudicotyledons; Gunneridae; Pentapetalae; rosids; malvids; Brassicales; Brassicaceae; Camelineae; Arabidopsis	PF07995.10^GSDH^Glucose / Sorbosone dehydrogenase^85-315^E:5.4e-26	COG2133^Dehydrogenase	KEGG:ath:AT1G74790	GO:0031225^cellular_component^anchored component of membrane`GO:0046658^cellular_component^anchored component of plasma membrane`GO:0005886^cellular_component^plasma membrane`GO:0016901^molecular_function^oxidoreductase activity, acting on the CH-OH group of donors, quinone or similar compound as acceptor`GO:0048038^molecular_function^quinone binding`GO:0005975^biological_process^carbohydrate met…	.
TRINITY_DN18746_c1_g2	-5.95151	5.2296e-95	1.47817e-92	PREDICTED: probable elongation factor 1-gamma 1	7.8e-43	EF1G1_ARATH^EF1G1_ARATH^Q:1163-486,H:1-219^44.934%ID^E:4.98e-52^RecName: Full=Probable elongation factor 1-gamma 1;^Eukaryota; Viridiplantae; Streptophyta; Embryophyta; Tracheophyta; Spermatophyta; Magnoliophyta; eudicotyledons; Gunneridae; Pentapetalae; rosids; malvids; Brassicales; Brassicaceae; Camelineae; Arabidopsis	EF1G1_ARATH^EF1G1_ARATH^Q:1-226,H:1-219^44.934%ID^E:1.69e-54^RecName: Full=Probable elongation factor 1-gamma 1;^Eukaryota; Viridiplantae; Streptophyta; Embryophyta; Tracheophyta; Spermatophyta; Magnoliophyta; eudicotyledons; Gunneridae; Pentapetalae; rosids; malvids; Brassicales; Brassicaceae; Camelineae; Arabidopsis	PF02798.19^GST_N^Glutathione S-transferase, N-terminal domain^2-75^E:1.3e-15`PF13417.5^GST_N_3^Glutathione S-transferase, N-terminal domain^9-73^E:8.1e-09`PF13409.5^GST_N_2^Glutathione S-transferase, N-terminal domain^14-74^E:1.3e-08`PF00043.24^GST_C^Glut	COG0625^glutathione Stransferase	KEGG:ath:AT1G09640`KO:K03233	GO:0005829^cellular_component^cytosol`GO:0005886^cellular_component^plasma membrane`GO:0009506^cellular_component^plasmodesma`GO:0005773^cellular_component^vacuole`GO:0003746^molecular_function^translation elongation factor activity	GO:0005515^molecular_function^protein binding
TRINITY_DN19195_c1_g2	-5.95045	1.0778e-60	8.99379e-59	magnesium protoporphyrin IX methyltransferase, chloroplastic-like [Physcomitrella	1.4e-80	CHLM_ARATH^CHLM_ARATH^Q:436-1122,H:73-297^63.755%ID^E:1.63e-99^RecName: Full=Magnesium protoporphyrin IX methyltransferase, chloroplastic;^Eukaryota; Viridiplantae; Streptophyta; Embryophyta; Tracheophyta; Spermatophyta; Magnoliophyta; eudicotyledons; Gunneridae; Pentapetalae; rosids; malvids; Brassicales; Brassicaceae; Camelineae; Arabidopsis	CHLM_ARATH^CHLM_ARATH^Q:35-307,H:26-297^59.058%ID^E:3.15e-111^RecName: Full=Magnesium protoporphyrin IX methyltransferase, chloroplastic;^Eukaryota; Viridiplantae; Streptophyta; Embryophyta; Tracheophyta; Spermatophyta; Magnoliophyta; eudicotyledons; Gunneridae; Pentapetalae; rosids; malvids; Brassicales; Brassicaceae; Camelineae; Arabidopsis	PF13489.5^Methyltransf_23^Methyltransferase domain^139-303^E:1.3e-09`PF13847.5^Methyltransf_31^Methyltransferase domain^151-194^E:1.5e-06`PF13649.5^Methyltransf_25^Methyltransferase domain^154-246^E:6.7e-09`PF08241.11^Methyltransf_11^Methyltransferase dom	COG2227^Non-specific O-methyltransferase that catalyzes the 2 O- methylation steps in the ubiquinone biosynthetic pathway (By similarity)	KEGG:ath:AT4G25080`KO:K03428	GO:0009507^cellular_component^chloroplast`GO:0009941^cellular_component^chloroplast envelope`GO:0031969^cellular_component^chloroplast membrane`GO:0009534^cellular_component^chloroplast thylakoid`GO:0009535^cellular_component^chloroplast thylakoid membrane`GO:0046406^molecular_function^magnesium protoporphyrin IX methyltransferase activity`GO:0015995^biological_process^chlorophyll biosynthetic pr…	GO:0008168^molecular_function^methyltransferase activity`GO:0008152^biological_process^metabolic process`GO:0046406^molecular_function^magnesium protoporphyrin IX methyltransferase activity`GO:0015995^biological_process^chlorophyll biosynthetic process
TRINITY_DN15453_c0_g4	-5.95012	1.1727e-72	1.55242e-70	hypothetical protein CBR_g40448 [Chara braunii]	5.9e-30	CB12_SOLLC^CB12_SOLLC^Q:162-659,H:13-183^46.784%ID^E:2.93e-46^RecName: Full=Chlorophyll a-b binding protein 7, chloroplastic;^Eukaryota; Viridiplantae; Streptophyta; Embryophyta; Tracheophyta; Spermatophyta; Magnoliophyta; eudicotyledons; Gunneridae; Pentapetalae; asterids; lamiids; Solanales; Solanaceae; Solanoideae; Solaneae; Solanum; Lycopersicon	CB12_SOLLC^CB12_SOLLC^Q:54-219,H:13-183^46.784%ID^E:2.64e-46^RecName: Full=Chlorophyll a-b binding protein 7, chloroplastic;^Eukaryota; Viridiplantae; Streptophyta; Embryophyta; Tracheophyta; Spermatophyta; Magnoliophyta; eudicotyledons; Gunneridae; Pentapetalae; asterids; lamiids; Solanales; Solanaceae; Solanoideae; Solaneae; Solanum; Lycopersicon	PF00504.20^Chloroa_b-bind^Chlorophyll A-B binding protein^110-215^E:2.6e-26	ENOG410XTCT^Chlorophyll A-B binding protein	KEGG:sly:101264376`KO:K08908	GO:0009941^cellular_component^chloroplast envelope`GO:0009535^cellular_component^chloroplast thylakoid membrane`GO:0016021^cellular_component^integral component of membrane`GO:0009522^cellular_component^photosystem I`GO:0009523^cellular_component^photosystem II`GO:0010287^cellular_component^plastoglobule`GO:0016168^molecular_function^chlorophyll binding`GO:0046872^molecular_function^metal ion bin…	.
TRINITY_DN20377_c0_g1	-5.9411	6.7693e-32	1.57441e-30	cysteine protease XCP1 [Brachypodium distachyon]	1.7e-40	CEP2_ARATH^CEP2_ARATH^Q:264-950,H:131-351^40.773%ID^E:2.4e-43^RecName: Full=KDEL-tailed cysteine endopeptidase CEP2;^Eukaryota; Viridiplantae; Streptophyta; Embryophyta; Tracheophyta; Spermatophyta; Magnoliophyta; eudicotyledons; Gunneridae; Pentapetalae; rosids; malvids; Brassicales; Brassicaceae; Camelineae; Arabidopsis	CEP2_ARATH^CEP2_ARATH^Q:88-316,H:131-351^40.773%ID^E:2.78e-44^RecName: Full=KDEL-tailed cysteine endopeptidase CEP2;^Eukaryota; Viridiplantae; Streptophyta; Embryophyta; Tracheophyta; Spermatophyta; Magnoliophyta; eudicotyledons; Gunneridae; Pentapetalae; rosids; malvids; Brassicales; Brassicaceae; Camelineae; Arabidopsis	PF00187.18^Chitin_bind_1^Chitin recognition protein^2-36^E:2.2e-09`PF00112.22^Peptidase_C1^Papain family cysteine protease^88-302^E:4.4e-50`PF01476.19^LysM^LysM domain^412-452^E:0.00066`PF01476.19^LysM^LysM domain^469-512^E:0.0044	COG4870^cathepsin	KEGG:ath:AT3G48340`KO:K16292	GO:0005783^cellular_component^endoplasmic reticulum`GO:0005615^cellular_component^extracellular space`GO:0005764^cellular_component^lysosome`GO:0004197^molecular_function^cysteine-type endopeptidase activity`GO:0051603^biological_process^proteolysis involved in cellular protein catabolic process	GO:0008061^molecular_function^chitin binding`GO:0008234^molecular_function^cysteine-type peptidase activity`GO:0006508^biological_process^proteolysis
TRINITY_DN16160_c0_g1	-5.93235	5.4987e-55	3.71811e-53	hypothetical protein CBR_g4760 [Chara braunii]	4.0e-56	BRT1_ARATH^BRT1_ARATH^Q:1032-196,H:112-390^37.716%ID^E:3.68e-45^RecName: Full=Adenine nucleotide transporter BT1, chloroplastic/mitochondrial;^Eukaryota; Viridiplantae; Streptophyta; Embryophyta; Tracheophyta; Spermatophyta; Magnoliophyta; eudicotyledons; Gunneridae; Pentapetalae; rosids; malvids; Brassicales; Brassicaceae; Camelineae; Arabidopsis`BRT1_ARATH^BRT1_ARATH^Q:699-169,H:130-303^23.464%…	BRT1_ARATH^BRT1_ARATH^Q:175-454,H:112-391^37.586%ID^E:1.31e-51^RecName: Full=Adenine nucleotide transporter BT1, chloroplastic/mitochondrial;^Eukaryota; Viridiplantae; Streptophyta; Embryophyta; Tracheophyta; Spermatophyta; Magnoliophyta; eudicotyledons; Gunneridae; Pentapetalae; rosids; malvids; Brassicales; Brassicaceae; Camelineae; Arabidopsis`BRT1_ARATH^BRT1_ARATH^Q:162-350,H:193-382^26.702%I…	PF00153.26^Mito_carr^Mitochondrial carrier protein^171-259^E:1.7e-21`PF00153.26^Mito_carr^Mitochondrial carrier protein^271-356^E:1.3e-16`PF00153.26^Mito_carr^Mitochondrial carrier protein^362-447^E:4e-15	ENOG410ZRF1^Solute carrier family 25	KEGG:ath:AT4G32400	GO:0009507^cellular_component^chloroplast`GO:0009941^cellular_component^chloroplast envelope`GO:0009706^cellular_component^chloroplast inner membrane`GO:0016021^cellular_component^integral component of membrane`GO:0005743^cellular_component^mitochondrial inner membrane`GO:0005739^cellular_component^mitochondrion`GO:0009536^cellular_component^plastid`GO:0006839^biological_process^mitochondrial tra…	.
TRINITY_DN10561_c0_g1	-5.92926	8.4691e-43	3.41978e-41	ergosterol biosynthetic protein 28 [Oryza sativa	1.4e-23	ERG28_ARATH^ERG28_ARATH^Q:705-400,H:1-102^56.863%ID^E:1.81e-36^RecName: Full=Ergosterol biosynthetic protein 28;^Eukaryota; Viridiplantae; Streptophyta; Embryophyta; Tracheophyta; Spermatophyta; Magnoliophyta; eudicotyledons; Gunneridae; Pentapetalae; rosids; malvids; Brassicales; Brassicaceae; Camelineae; Arabidopsis	ERG28_ARATH^ERG28_ARATH^Q:28-129,H:1-102^56.863%ID^E:3.22e-38^RecName: Full=Ergosterol biosynthetic protein 28;^Eukaryota; Viridiplantae; Streptophyta; Embryophyta; Tracheophyta; Spermatophyta; Magnoliophyta; eudicotyledons; Gunneridae; Pentapetalae; rosids; malvids; Brassicales; Brassicaceae; Camelineae; Arabidopsis	PF03694.12^Erg28^Erg28 like protein^30-126^E:3e-27	ENOG4111J9X^Chromosome 14 open reading frame 1	KEGG:ath:AT1G10030	GO:0005789^cellular_component^endoplasmic reticulum membrane`GO:0016021^cellular_component^integral component of membrane`GO:0030674^molecular_function^protein binding, bridging`GO:0006696^biological_process^ergosterol biosynthetic process	GO:0016021^cellular_component^integral component of membrane
TRINITY_DN18553_c0_g1	-5.92829	3.4653e-36	1.01137e-34			.	.	.	.	.	.	.
TRINITY_DN23538_c1_g2	-5.91952	1.4986e-10	6.85719e-10	choice-of-anchor C family protein [Streptomyces viridifaciens]	9.4e-12	.	.	.	.	.	.	.
TRINITY_DN19969_c1_g1	-5.91374	9.936e-60	7.85246e-58	hypothetical protein PHYPA_013098 [Physcomitrella patens]	1.8e-71	PITP2_DICDI^PITP2_DICDI^Q:1226-1921,H:16-245^44.017%ID^E:4.47e-56^RecName: Full=Phosphatidylinositol transfer protein 2;^Eukaryota; Amoebozoa; Mycetozoa; Dictyosteliida; Dictyostelium	PITP2_DICDI^PITP2_DICDI^Q:17-258,H:16-255^44.262%ID^E:1.19e-63^RecName: Full=Phosphatidylinositol transfer protein 2;^Eukaryota; Amoebozoa; Mycetozoa; Dictyosteliida; Dictyostelium	PF02121.17^IP_trans^Phosphatidylinositol transfer protein^15-246^E:1.5e-84	COG5083^phosphatidylinositol transfer protein	KEGG:ddi:DDB_G0274579	GO:0005794^cellular_component^Golgi apparatus`GO:0008289^molecular_function^lipid binding`GO:0006810^biological_process^transport	GO:0006810^biological_process^transport`GO:0005622^cellular_component^intracellular
TRINITY_DN18380_c0_g5	-5.91359	2.6945e-31	6.03862e-30			.	.	.	.	.	.	.
TRINITY_DN13344_c0_g1	-5.9111	1.3843e-16	1.13047e-15			.	.	.	.	.	.	.
TRINITY_DN15817_c0_g1	-5.91064	4.5376e-76	6.71538e-74			.	.	PF00188.25^CAP^Cysteine-rich secretory protein family^245-355^E:1.5e-09	.	.	.	.
TRINITY_DN29795_c0_g1	-5.90219	7.3215e-63	6.71674e-61			.	.	.	.	.	.	.
TRINITY_DN21350_c1_g2	-5.88851	6.3888e-16	4.93354e-15	hypothetical protein K493DRAFT_411587 [Basidiobolus meristosporus CBS	3.5e-74	.	.	.	.	.	.	.
TRINITY_DN9970_c0_g1	-5.8872	1.942e-117	1.1494e-114			.	.	.	.	.	.	.
TRINITY_DN5609_c0_g1	-5.87267	2.7057e-11	1.34301e-10			.	.	.	.	.	.	.
TRINITY_DN10838_c0_g1	-5.86898	5.2352e-30	1.09576e-28			.	.	PF13833.5^EF-hand_8^EF-hand domain pair^107-156^E:0.02	.	.	.	GO:0005509^molecular_function^calcium ion binding
TRINITY_DN5783_c0_g1	-5.86891	6.7527e-35	1.85847e-33	adenylosuccinate lyase [Methylomonas koyamae]	7.6e-24	PUR8_PSEAE^PUR8_PSEAE^Q:2-277,H:366-456^59.783%ID^E:8.72e-27^RecName: Full=Adenylosuccinate lyase;^Bacteria; Proteobacteria; Gammaproteobacteria; Pseudomonadales; Pseudomonadaceae; Pseudomonas	.	.	COG0015^adenylosuccinate lyase	KEGG:pae:PA2629`KO:K01756	GO:0070626^molecular_function^(S)-2-(5-amino-1-(5-phospho-D-ribosyl)imidazole-4-carboxamido)succinate AMP-lyase (fumarate-forming) activity`GO:0004018^molecular_function^N6-(1,2-dicarboxyethyl)AMP AMP-lyase (fumarate-forming) activity`GO:0044208^biological_process^'de novo' AMP biosynthetic process`GO:0006189^biological_process^'de novo' IMP biosynthetic process	.
TRINITY_DN13875_c0_g2	-5.86332	3.186e-12	1.73605e-11			.	.	.	.	.	.	.
TRINITY_DN16759_c0_g1	-5.86294	4.5924e-55	3.12552e-53			CB2_PHYPA^CB2_PHYPA^Q:97-2,H:52-83^87.5%ID^E:2.09e-11^RecName: Full=Chlorophyll a-b binding protein, chloroplastic;^Eukaryota; Viridiplantae; Streptophyta; Embryophyta; Bryophyta; Bryophytina; Bryopsida; Funariidae; Funariales; Funariaceae; Physcomitrella	.	.	ENOG410ZHBU^Chlorophyll A-B binding protein	KEGG:ppp:PHYPADRAFT_124625`KEGG:ppp:PHYPADRAFT_163091`KO:K08913	GO:0009941^cellular_component^chloroplast envelope`GO:0009535^cellular_component^chloroplast thylakoid membrane`GO:0016021^cellular_component^integral component of membrane`GO:0009522^cellular_component^photosystem I`GO:0009523^cellular_component^photosystem II`GO:0010287^cellular_component^plastoglobule`GO:0016168^molecular_function^chlorophyll binding`GO:0046872^molecular_function^metal ion bin…	.
TRINITY_DN11431_c0_g2	-5.86168	4.3871e-26	7.1319e-25			.	.	.	.	.	.	.
TRINITY_DN10244_c1_g1	-5.85887	1.5546e-22	2.02637e-21			.	.	.	.	.	.	.
TRINITY_DN16832_c0_g1	-5.84307	1.0517e-21	1.28691e-20			.	.	.	.	.	.	.
TRINITY_DN21185_c0_g3	-5.8425	6.284e-113	3.1802e-110			.	.	.	.	.	.	.
TRINITY_DN18271_c0_g1	-5.84244	6.8833e-88	1.56495e-85	embryogenesis-associated protein EMB8-like isoform X1 [Physcomitrella	1.1e-131	EMB8_PICGL^EMB8_PICGL^Q:618-1637,H:82-424^62.139%ID^E:1.19e-139^RecName: Full=Embryogenesis-associated protein EMB8;^Eukaryota; Viridiplantae; Streptophyta; Embryophyta; Tracheophyta; Spermatophyta; Pinidae; Pinales; Pinaceae; Picea	EMB8_PICGL^EMB8_PICGL^Q:206-545,H:82-424^62.139%ID^E:7.74e-142^RecName: Full=Embryogenesis-associated protein EMB8;^Eukaryota; Viridiplantae; Streptophyta; Embryophyta; Tracheophyta; Spermatophyta; Pinidae; Pinales; Pinaceae; Picea	PF00561.19^Abhydrolase_1^alpha/beta hydrolase fold^274-512^E:3.3e-16`PF12697.6^Abhydrolase_6^Alpha/beta hydrolase family^276-515^E:1.8e-07`PF12146.7^Hydrolase_4^Serine aminopeptidase, S33^294-490^E:4.3e-08	.	.	GO:0052689^molecular_function^carboxylic ester hydrolase activity	.
TRINITY_DN15700_c0_g2	-5.84239	1.1323e-33	2.90952e-32	hypothetical protein AXG93_2752s2160 [Marchantia polymorpha subsp.	1.5e-26	.	.	PF00300.21^His_Phos_1^Histidine phosphatase superfamily (branch 1)^11-91^E:4e-05	.	.	.	.
TRINITY_DN15979_c1_g5	-5.84219	1.3721e-22	1.79761e-21	hypothetical protein ALC62_11250 [Cyphomyrmex costatus]	2.5e-12	.	.	.	.	.	.	.
TRINITY_DN16710_c1_g4	-5.83712	1.4341e-18	1.38492e-17	xyloglucan endotransglucosylase/hydrolase [Micrasterias denticulata]	3.5e-61	XTH16_ARATH^XTH16_ARATH^Q:782-255,H:45-223^32.432%ID^E:1.22e-22^RecName: Full=Probable xyloglucan endotransglucosylase/hydrolase protein 16;^Eukaryota; Viridiplantae; Streptophyta; Embryophyta; Tracheophyta; Spermatophyta; Magnoliophyta; eudicotyledons; Gunneridae; Pentapetalae; rosids; malvids; Brassicales; Brassicaceae; Camelineae; Arabidopsis	XTH4_ARATH^XTH4_ARATH^Q:2-224,H:9-233^33.191%ID^E:1.13e-23^RecName: Full=Xyloglucan endotransglucosylase/hydrolase protein 4;^Eukaryota; Viridiplantae; Streptophyta; Embryophyta; Tracheophyta; Spermatophyta; Magnoliophyta; eudicotyledons; Gunneridae; Pentapetalae; rosids; malvids; Brassicales; Brassicaceae; Camelineae; Arabidopsis	PF00722.20^Glyco_hydro_16^Glycosyl hydrolases family 16^49-197^E:5.5e-26	ENOG41105R2^endoxyloglucan transferase	KEGG:ath:AT2G06850`KO:K08235	GO:0048046^cellular_component^apoplast`GO:0005618^cellular_component^cell wall`GO:0009507^cellular_component^chloroplast`GO:0005737^cellular_component^cytoplasm`GO:0005576^cellular_component^extracellular region`GO:0016020^cellular_component^membrane`GO:0009505^cellular_component^plant-type cell wall`GO:0009506^cellular_component^plasmodesma`GO:0004553^molecular_function^hydrolase activity, hydro…	GO:0004553^molecular_function^hydrolase activity, hydrolyzing O-glycosyl compounds`GO:0005975^biological_process^carbohydrate metabolic process
TRINITY_DN8495_c0_g1	-5.83217	2.1725e-28	4.09379e-27			.	.	.	.	.	.	.
TRINITY_DN11980_c0_g1	-5.8307	4.8301e-17	4.11248e-16			.	.	PF02469.21^Fasciclin^Fasciclin domain^62-180^E:1.5e-08	.	.	.	.
TRINITY_DN18457_c0_g2	-5.83045	8.2494e-15	5.75676e-14	predicted protein [Hordeum vulgare subsp. vulgare]	2.9e-51	EXP12_ORYSJ^EXP12_ORYSJ^Q:93-740,H:30-249^46.875%ID^E:1.9e-55^RecName: Full=Expansin-A12;^Eukaryota; Viridiplantae; Streptophyta; Embryophyta; Tracheophyta; Spermatophyta; Magnoliophyta; Liliopsida; Poales; Poaceae; BOP clade; Oryzoideae; Oryzeae; Oryzinae; Oryza	EXP12_ORYSJ^EXP12_ORYSJ^Q:30-246,H:29-249^47.111%ID^E:4.2e-66^RecName: Full=Expansin-A12;^Eukaryota; Viridiplantae; Streptophyta; Embryophyta; Tracheophyta; Spermatophyta; Magnoliophyta; Liliopsida; Poales; Poaceae; BOP clade; Oryzoideae; Oryzeae; Oryzinae; Oryza	PF03330.17^DPBB_1^Lytic transglycolase^60-137^E:7.5e-15`PF01357.20^Pollen_allerg_1^Pollen allergen^152-231^E:2.4e-15	ENOG41104SG^Pollen allergen	KEGG:osa:4331665	GO:0005618^cellular_component^cell wall`GO:0005576^cellular_component^extracellular region`GO:0016020^cellular_component^membrane`GO:0009664^biological_process^plant-type cell wall organization	.
TRINITY_DN21643_c1_g3	-5.82723	6.0148e-18	5.50992e-17			.	.	.	.	.	.	.
TRINITY_DN14295_c0_g4	-5.82276	9.5295e-13	5.46295e-12			.	.	.	.	.	.	.
TRINITY_DN16002_c0_g1	-5.81494	9.0416e-17	7.50279e-16			.	UCC1_ARATH^UCC1_ARATH^Q:97-181,H:42-122^38.824%ID^E:5.56e-10^RecName: Full=Uclacyanin 1 {ECO:0000303|PubMed:9761472};^Eukaryota; Viridiplantae; Streptophyta; Embryophyta; Tracheophyta; Spermatophyta; Magnoliophyta; eudicotyledons; Gunneridae; Pentapetalae; rosids; malvids; Brassicales; Brassicaceae; Camelineae; Arabidopsis	PF02298.16^Cu_bind_like^Plastocyanin-like domain^97-171^E:4.7e-11	ENOG410YT2D^Early nodulin-like protein	KEGG:ath:AT2G32300	GO:0031225^cellular_component^anchored component of membrane`GO:0046658^cellular_component^anchored component of plasma membrane`GO:0009055^molecular_function^electron carrier activity`GO:0046872^molecular_function^metal ion binding	GO:0009055^molecular_function^electron carrier activity
TRINITY_DN19166_c0_g3	-5.813	1.0729e-76	1.63416e-74	hypothetical protein SELMODRAFT_228619 [Selaginella moellendorffii]	2.7e-60	GPX4_CITSI^GPX4_CITSI^Q:261-731,H:8-164^65.605%ID^E:4.53e-73^RecName: Full=Probable phospholipid hydroperoxide glutathione peroxidase;^Eukaryota; Viridiplantae; Streptophyta; Embryophyta; Tracheophyta; Spermatophyta; Magnoliophyta; eudicotyledons; Gunneridae; Pentapetalae; rosids; malvids; Sapindales; Rutaceae; Aurantioideae; Citrus	GPX4_MESCR^GPX4_MESCR^Q:63-228,H:2-167^63.855%ID^E:2.25e-76^RecName: Full=Probable phospholipid hydroperoxide glutathione peroxidase;^Eukaryota; Viridiplantae; Streptophyta; Embryophyta; Tracheophyta; Spermatophyta; Magnoliophyta; eudicotyledons; Gunneridae; Pentapetalae; Caryophyllales; Aizoaceae; Mesembryanthemum; Cryophytum	PF00578.20^AhpC-TSA^AhpC/TSA family^70-207^E:1e-08`PF00255.18^GSHPx^Glutathione peroxidase^73-181^E:7.8e-41	.	.	GO:0005737^cellular_component^cytoplasm`GO:0004602^molecular_function^glutathione peroxidase activity`GO:0047066^molecular_function^phospholipid-hydroperoxide glutathione peroxidase activity`GO:0006979^biological_process^response to oxidative stress	GO:0016209^molecular_function^antioxidant activity`GO:0016491^molecular_function^oxidoreductase activity`GO:0055114^biological_process^oxidation-reduction process`GO:0004602^molecular_function^glutathione peroxidase activity`GO:0006979^biological_process^
TRINITY_DN13516_c0_g1	-5.81233	1.02e-112	5.0796e-110			.	C2GR1_ARATH^C2GR1_ARATH^Q:5-122,H:3-125^33.871%ID^E:1.86e-10^RecName: Full=C2 and GRAM domain-containing protein At1g03370;^Eukaryota; Viridiplantae; Streptophyta; Embryophyta; Tracheophyta; Spermatophyta; Magnoliophyta; eudicotyledons; Gunneridae; Pentapetalae; rosids; malvids; Brassicales; Brassicaceae; Camelineae; Arabidopsis	PF00168.29^C2^C2 domain^4-103^E:3.2e-22	ENOG410XS5D^Unc-13 homolog	KEGG:ath:AT1G03370	GO:0005783^cellular_component^endoplasmic reticulum`GO:0016021^cellular_component^integral component of membrane	.
TRINITY_DN21517_c1_g9	-5.80226	9.9591e-13	5.69883e-12			.	.	.	.	.	.	.
TRINITY_DN21517_c1_g7	-5.80224	1.0293e-12	5.87482e-12			.	.	.	.	.	.	.
TRINITY_DN20630_c0_g1	-5.79852	6.3583e-16	4.91121e-15			.	.	.	.	.	.	.
TRINITY_DN13486_c2_g9	-5.7956	6.1012e-82	1.06347e-79	PREDICTED: protein PROTON GRADIENT REGULATION 5	5.8e-26	PGR5_ARATH^PGR5_ARATH^Q:491-255,H:55-133^74.684%ID^E:3.23e-29^RecName: Full=Protein PROTON GRADIENT REGULATION 5, chloroplastic;^Eukaryota; Viridiplantae; Streptophyta; Embryophyta; Tracheophyta; Spermatophyta; Magnoliophyta; eudicotyledons; Gunneridae; Pentapetalae; rosids; malvids; Brassicales; Brassicaceae; Camelineae; Arabidopsis	PGR5_ARATH^PGR5_ARATH^Q:24-118,H:42-133^69.474%ID^E:4.22e-38^RecName: Full=Protein PROTON GRADIENT REGULATION 5, chloroplastic;^Eukaryota; Viridiplantae; Streptophyta; Embryophyta; Tracheophyta; Spermatophyta; Magnoliophyta; eudicotyledons; Gunneridae; Pentapetalae; rosids; malvids; Brassicales; Brassicaceae; Camelineae; Arabidopsis	.	ENOG411252E^protein PROTON GRADIENT REGULATION 5	KEGG:ath:AT2G05620	GO:0009507^cellular_component^chloroplast`GO:0009534^cellular_component^chloroplast thylakoid`GO:0009535^cellular_component^chloroplast thylakoid membrane`GO:0009055^molecular_function^electron carrier activity`GO:0071484^biological_process^cellular response to light intensity`GO:0010117^biological_process^photoprotection`GO:0009773^biological_process^photosynthetic electron transport in photosys…	.
TRINITY_DN8778_c0_g1	-5.79002	1.5953e-18	1.53673e-17	Prenyltransferase/squalene oxidase [Cynara cardunculus var. scolymus]	2.2e-15	CAS1_PANGI^CAS1_PANGI^Q:230-21,H:1-69^55.714%ID^E:3.74e-19^RecName: Full=Cycloartenol Synthase;^Eukaryota; Viridiplantae; Streptophyta; Embryophyta; Tracheophyta; Spermatophyta; Magnoliophyta; eudicotyledons; Gunneridae; Pentapetalae; asterids; campanulids; Apiales; Araliaceae; Panax	.	.	.	.	GO:0016021^cellular_component^integral component of membrane`GO:0016871^molecular_function^cycloartenol synthase activity`GO:0019745^biological_process^pentacyclic triterpenoid biosynthetic process	.
TRINITY_DN17941_c0_g1	-5.78795	1.61e-43	6.64641e-42	putative lysine decarboxylase family [Klebsormidium nitens]	2.0e-55	.	.	PF03641.13^Lysine_decarbox^Possible lysine decarboxylase^168-316^E:1.1e-17	.	.	.	.
TRINITY_DN15872_c0_g3	-5.78707	5.0623e-20	5.47685e-19			.	.	.	.	.	.	.
TRINITY_DN18188_c0_g1	-5.78604	6.2303e-77	9.58217e-75	PREDICTED: UMP-CMP kinase 3-like [Nelumbo nucifera]	1.2e-72	KCY3_ARATH^KCY3_ARATH^Q:837-283,H:9-193^70.27%ID^E:1.09e-90^RecName: Full=UMP-CMP kinase 3 {ECO:0000255|HAMAP-Rule:MF_03172};^Eukaryota; Viridiplantae; Streptophyta; Embryophyta; Tracheophyta; Spermatophyta; Magnoliophyta; eudicotyledons; Gunneridae; Pentapetalae; rosids; malvids; Brassicales; Brassicaceae; Camelineae; Arabidopsis	KCY3_ARATH^KCY3_ARATH^Q:100-284,H:9-193^70.27%ID^E:5.97e-94^RecName: Full=UMP-CMP kinase 3 {ECO:0000255|HAMAP-Rule:MF_03172};^Eukaryota; Viridiplantae; Streptophyta; Embryophyta; Tracheophyta; Spermatophyta; Magnoliophyta; eudicotyledons; Gunneridae; Pentapetalae; rosids; malvids; Brassicales; Brassicaceae; Camelineae; Arabidopsis	PF13238.5^AAA_18^AAA domain^108-238^E:3.7e-08`PF00406.21^ADK^Adenylate kinase^110-262^E:7.1e-49`PF13207.5^AAA_17^AAA domain^111-241^E:1.9e-37	COG0563^Catalyzes the reversible transfer of the terminal phosphate group between ATP and AMP. Plays an important role in cellular energy homeostasis and in adenine nucleotide metabolism (By similarity)	KEGG:ath:AT5G26667`KO:K13800	GO:0048046^cellular_component^apoplast`GO:0005829^cellular_component^cytosol`GO:0005634^cellular_component^nucleus`GO:0005524^molecular_function^ATP binding`GO:0004127^molecular_function^cytidylate kinase activity`GO:0009041^molecular_function^uridylate kinase activity`GO:0006207^biological_process^'de novo' pyrimidine nucleobase biosynthetic process`GO:0006221^biological_process^pyrimidine nucle…	.
TRINITY_DN19574_c1_g6	-5.78214	3.6649e-18	3.42118e-17			.	.	.	.	.	.	.
TRINITY_DN17419_c1_g5	-5.77524	1.372e-12	7.74079e-12			.	.	.	.	.	.	.
TRINITY_DN19015_c0_g3	-5.77099	6.4551e-25	9.82202e-24			.	.	.	.	.	.	.
TRINITY_DN14627_c2_g4	-5.76751	1.6132e-33	4.10166e-32	uncharacterized protein LOC105156239 [Sesamum indicum]	1.5e-27	.	.	.	.	.	.	.
TRINITY_DN13893_c0_g1	-5.76471	7.1745e-11	3.40338e-10			.	.	PF02469.21^Fasciclin^Fasciclin domain^116-236^E:4.2e-05	.	.	.	.
TRINITY_DN19388_c0_g3	-5.75585	1.3198e-61	1.15021e-59	hypothetical protein KFL_003850060 [Klebsormidium nitens]	5.2e-23	MARC2_RAT^MARC2_RAT^Q:27-308,H:57-139^41.837%ID^E:8.36e-11^RecName: Full=Mitochondrial amidoxime reducing component 2;^Eukaryota; Metazoa; Chordata; Craniata; Vertebrata; Euteleostomi; Mammalia; Eutheria; Euarchontoglires; Glires; Rodentia; Myomorpha; Muroidea; Muridae; Murinae; Rattus	MARC2_RAT^MARC2_RAT^Q:9-102,H:57-139^41.837%ID^E:9.59e-14^RecName: Full=Mitochondrial amidoxime reducing component 2;^Eukaryota; Metazoa; Chordata; Craniata; Vertebrata; Euteleostomi; Mammalia; Eutheria; Euarchontoglires; Glires; Rodentia; Myomorpha; Muroidea; Muridae; Murinae; Rattus	PF03476.15^MOSC_N^MOSC N-terminal beta barrel domain^7-110^E:1.2e-26	COG3217^MOSC domain-containing protein	KEGG:rno:171451	GO:0005741^cellular_component^mitochondrial outer membrane`GO:0005739^cellular_component^mitochondrion`GO:0005777^cellular_component^peroxisome`GO:0030151^molecular_function^molybdenum ion binding`GO:0016491^molecular_function^oxidoreductase activity`GO:0030170^molecular_function^pyridoxal phosphate binding	.
TRINITY_DN18588_c0_g1	-5.75309	1.3265e-13	8.27419e-13			.	.	PF07452.11^CHRD^CHRD domain^34-173^E:1.8e-12	.	.	.	.
TRINITY_DN20464_c0_g4	-5.75129	5.4837e-12	2.91564e-11	hypothetical protein cypCar_00031586 [Cyprinus carpio]	8.3e-11	ATL59_ARATH^ATL59_ARATH^Q:856-662,H:94-156^46.154%ID^E:1.03e-11^RecName: Full=E3 ubiquitin-protein ligase ATL59;^Eukaryota; Viridiplantae; Streptophyta; Embryophyta; Tracheophyta; Spermatophyta; Magnoliophyta; eudicotyledons; Gunneridae; Pentapetalae; rosids; malvids; Brassicales; Brassicaceae; Camelineae; Arabidopsis	AT21A_ARATH^AT21A_ARATH^Q:173-219,H:317-363^55.319%ID^E:3.73e-12^RecName: Full=Putative RING-H2 finger protein ATL21A;^Eukaryota; Viridiplantae; Streptophyta; Embryophyta; Tracheophyta; Spermatophyta; Magnoliophyta; eudicotyledons; Gunneridae; Pentapetalae; rosids; malvids; Brassicales; Brassicaceae; Camelineae; Arabidopsis	PF12678.6^zf-rbx1^RING-H2 zinc finger domain^173-218^E:5.6e-08`PF13639.5^zf-RING_2^Ring finger domain^175-218^E:1.4e-14`PF13923.5^zf-C3HC4_2^Zinc finger, C3HC4 type (RING finger)^175-217^E:1.3e-10`PF17123.4^zf-RING_11^RING-like zinc finger^175-204^E:1.3e-	ENOG41121N2^zinc ion binding	KEGG:ath:AT2G46495	GO:0016021^cellular_component^integral component of membrane`GO:0030247^molecular_function^polysaccharide binding`GO:0061630^molecular_function^ubiquitin protein ligase activity`GO:0008270^molecular_function^zinc ion binding`GO:0043161^biological_process^proteasome-mediated ubiquitin-dependent protein catabolic process	GO:0008270^molecular_function^zinc ion binding`GO:0046872^molecular_function^metal ion binding
TRINITY_DN15854_c1_g3	-5.75074	3.2395e-60	2.63997e-58	cell number regulator 2-like [Aegilops tauschii	1.4e-22	PCR4_ARATH^PCR4_ARATH^Q:312-554,H:77-156^48.148%ID^E:2.16e-17^RecName: Full=Protein PLANT CADMIUM RESISTANCE 4;^Eukaryota; Viridiplantae; Streptophyta; Embryophyta; Tracheophyta; Spermatophyta; Magnoliophyta; eudicotyledons; Gunneridae; Pentapetalae; rosids; malvids; Brassicales; Brassicaceae; Camelineae; Arabidopsis	.	.	ENOG410ZNBX^May be involved in heavy metals transport (By similarity)	KEGG:ath:AT3G18460	GO:0016021^cellular_component^integral component of membrane	.
TRINITY_DN14601_c1_g3	-5.74828	9.0986e-14	5.75075e-13			.	.	.	.	.	.	.
TRINITY_DN18294_c0_g1	-5.74808	8.208e-92	2.0937e-89	hypothetical protein KFL_004160120 [Klebsormidium nitens]	5.9e-90	.	.	.	.	.	.	.
TRINITY_DN21266_c1_g1	-5.74123	5.3596e-83	1.01299e-80	GLYCINE DECARBOXYLASE COMPLEX H [Klebsormidium nitens]	1.2e-40	GCSH_ORYSJ^GCSH_ORYSJ^Q:261-731,H:1-164^58.537%ID^E:1.34e-56^RecName: Full=Glycine cleavage system H protein, mitochondrial;^Eukaryota; Viridiplantae; Streptophyta; Embryophyta; Tracheophyta; Spermatophyta; Magnoliophyta; Liliopsida; Poales; Poaceae; BOP clade; Oryzoideae; Oryzeae; Oryzinae; Oryza	GCSH_ORYSJ^GCSH_ORYSJ^Q:1-157,H:1-164^58.537%ID^E:4.31e-59^RecName: Full=Glycine cleavage system H protein, mitochondrial;^Eukaryota; Viridiplantae; Streptophyta; Embryophyta; Tracheophyta; Spermatophyta; Magnoliophyta; Liliopsida; Poales; Poaceae; BOP clade; Oryzoideae; Oryzeae; Oryzinae; Oryza	PF01597.18^GCV_H^Glycine cleavage H-protein^36-155^E:4.6e-46	COG0509^The glycine cleavage system catalyzes the degradation of glycine. The H protein shuttles the methylamine group of glycine from the P protein to the T protein (By similarity)	KEGG:osa:4349114`KO:K02437	GO:0005960^cellular_component^glycine cleavage complex`GO:0005739^cellular_component^mitochondrion`GO:0019464^biological_process^glycine decarboxylation via glycine cleavage system	.
TRINITY_DN13061_c0_g1	-5.73757	3.0187e-69	3.49491e-67	hypothetical protein MARPO_0096s0039 [Marchantia polymorpha]	1.3e-66	GMD2_ARATH^GMD2_ARATH^Q:28-513,H:10-169^68.098%ID^E:1.9e-72^RecName: Full=GDP-mannose 4,6 dehydratase 2;^Eukaryota; Viridiplantae; Streptophyta; Embryophyta; Tracheophyta; Spermatophyta; Magnoliophyta; eudicotyledons; Gunneridae; Pentapetalae; rosids; malvids; Brassicales; Brassicaceae; Camelineae; Arabidopsis	GMD2_ARATH^GMD2_ARATH^Q:10-183,H:10-181^66.286%ID^E:9.59e-77^RecName: Full=GDP-mannose 4,6 dehydratase 2;^Eukaryota; Viridiplantae; Streptophyta; Embryophyta; Tracheophyta; Spermatophyta; Magnoliophyta; eudicotyledons; Gunneridae; Pentapetalae; rosids; malvids; Brassicales; Brassicaceae; Camelineae; Arabidopsis	PF04321.16^RmlD_sub_bind^RmlD substrate binding domain^33-142^E:4.5e-05`PF01370.20^Epimerase^NAD dependent epimerase/dehydratase family^34-177^E:7.3e-34`PF16363.4^GDP_Man_Dehyd^GDP-mannose 4,6 dehydratase^35-175^E:9.2e-56`PF02719.14^Polysacc_synt_2^Polysa	COG1089^GDP-mannose 4,6-dehydratase	KEGG:ath:AT3G51160`KO:K01711	GO:0005829^cellular_component^cytosol`GO:0008446^molecular_function^GDP-mannose 4,6-dehydratase activity`GO:0005525^molecular_function^GTP binding`GO:0042351^biological_process^'de novo' GDP-L-fucose biosynthetic process`GO:0019673^biological_process^GDP-mannose metabolic process`GO:0009826^biological_process^unidimensional cell growth	GO:0003824^molecular_function^catalytic activity`GO:0050662^molecular_function^coenzyme binding
TRINITY_DN17922_c2_g2	-5.73552	8.5667e-43	3.45476e-41	chlorophyll a-b binding protein, chloroplastic-like [Physcomitrella	6.4e-41	CB2_PHYPA^CB2_PHYPA^Q:2-184,H:206-266^90.164%ID^E:8.04e-32^RecName: Full=Chlorophyll a-b binding protein, chloroplastic;^Eukaryota; Viridiplantae; Streptophyta; Embryophyta; Bryophyta; Bryophytina; Bryopsida; Funariidae; Funariales; Funariaceae; Physcomitrella	.	.	ENOG410ZHBU^Chlorophyll A-B binding protein	KEGG:ppp:PHYPADRAFT_124625`KEGG:ppp:PHYPADRAFT_163091`KO:K08913	GO:0009941^cellular_component^chloroplast envelope`GO:0009535^cellular_component^chloroplast thylakoid membrane`GO:0016021^cellular_component^integral component of membrane`GO:0009522^cellular_component^photosystem I`GO:0009523^cellular_component^photosystem II`GO:0010287^cellular_component^plastoglobule`GO:0016168^molecular_function^chlorophyll binding`GO:0046872^molecular_function^metal ion bin…	.
TRINITY_DN19787_c0_g1	-5.73354	9.9602e-18	8.97733e-17			.	NHL13_ARATH^NHL13_ARATH^Q:10-224,H:40-254^23.077%ID^E:5.56e-10^RecName: Full=NDR1/HIN1-like protein 13 {ECO:0000303|PubMed:26206852};^Eukaryota; Viridiplantae; Streptophyta; Embryophyta; Tracheophyta; Spermatophyta; Magnoliophyta; eudicotyledons; Gunneridae; Pentapetalae; rosids; malvids; Brassicales; Brassicaceae; Camelineae; Arabidopsis	PF03168.12^LEA_2^Late embryogenesis abundant protein^110-207^E:1.9e-08	ENOG410YIDD^Harpin-induced protein 1 containing protein, expressed	KEGG:ath:AT2G27080	GO:0016021^cellular_component^integral component of membrane`GO:0005886^cellular_component^plasma membrane`GO:0009506^cellular_component^plasmodesma`GO:0006952^biological_process^defense response	.
TRINITY_DN13120_c0_g2	-5.72987	1.551e-38	5.03218e-37	PREDICTED: molybdate-anion transporter-like [Solanum tuberosum]	5.7e-47	.	.	PF05631.13^MFS_5^Sugar-tranasporters, 12 TM^1-66^E:1.3e-12	.	.	.	GO:0015098^molecular_function^molybdate ion transmembrane transporter activity`GO:0015689^biological_process^molybdate ion transport`GO:0016021^cellular_component^integral component of membrane
TRINITY_DN13459_c0_g1	-5.72966	1.1684e-09	4.86504e-09	expansin [Micrasterias denticulata]	2.9e-114	EXP26_ARATH^EXP26_ARATH^Q:1028-1654,H:72-279^33.182%ID^E:1.68e-26^RecName: Full=Putative expansin-A26;^Eukaryota; Viridiplantae; Streptophyta; Embryophyta; Tracheophyta; Spermatophyta; Magnoliophyta; eudicotyledons; Gunneridae; Pentapetalae; rosids; malvids; Brassicales; Brassicaceae; Camelineae; Arabidopsis`EXP26_ARATH^EXP26_ARATH^Q:236-868,H:72-279^25.926%ID^E:3e-13^RecName: Full=Putative expan…	EXP26_ARATH^EXP26_ARATH^Q:291-499,H:72-279^33.182%ID^E:4.96e-27^RecName: Full=Putative expansin-A26;^Eukaryota; Viridiplantae; Streptophyta; Embryophyta; Tracheophyta; Spermatophyta; Magnoliophyta; eudicotyledons; Gunneridae; Pentapetalae; rosids; malvids; Brassicales; Brassicaceae; Camelineae; Arabidopsis`EXP26_ARATH^EXP26_ARATH^Q:27-237,H:72-279^25.926%ID^E:1.91e-13^RecName: Full=Putative expan…	PF01357.20^Pollen_allerg_1^Pollen allergen^139-222^E:2.1e-11`PF03330.17^DPBB_1^Lytic transglycolase^313-390^E:5.8e-08`PF01357.20^Pollen_allerg_1^Pollen allergen^404-483^E:1.3e-14	ENOG410ZTNB^Causes loosening and extension of plant cell walls by disrupting non-covalent bonding between cellulose microfibrils and matrix glucans. No enzymatic activity has been found (By similarity)	KEGG:ath:AT5G39290	GO:0005618^cellular_component^cell wall`GO:0005576^cellular_component^extracellular region`GO:0016020^cellular_component^membrane`GO:0009664^biological_process^plant-type cell wall organization	.
TRINITY_DN11359_c1_g2	-5.72879	1.797e-34	4.83138e-33			.	.	.	.	.	.	.
TRINITY_DN16929_c0_g2	-5.72632	1.6778e-42	6.62975e-41			PAP2_ARATH^PAP2_ARATH^Q:11-112,H:273-306^79.412%ID^E:6.83e-11^RecName: Full=Probable plastid-lipid-associated protein 2, chloroplastic;^Eukaryota; Viridiplantae; Streptophyta; Embryophyta; Tracheophyta; Spermatophyta; Magnoliophyta; eudicotyledons; Gunneridae; Pentapetalae; rosids; malvids; Brassicales; Brassicaceae; Camelineae; Arabidopsis	.	.	ENOG4111PVP^negative regulation of photosynthesis, light reaction	KEGG:ath:AT4G22240	GO:0009507^cellular_component^chloroplast`GO:0009534^cellular_component^chloroplast thylakoid`GO:0009535^cellular_component^chloroplast thylakoid membrane`GO:0005739^cellular_component^mitochondrion`GO:0010287^cellular_component^plastoglobule`GO:0009579^cellular_component^thylakoid`GO:0031977^cellular_component^thylakoid lumen	.
TRINITY_DN23223_c1_g1	-5.72113	2.2067e-58	1.67234e-56	delta(7)-sterol-C5(6)-desaturase-like [Physcomitrella patens]	1.3e-90	SC5D2_ARATH^SC5D2_ARATH^Q:129-356,H:178-253^82.895%ID^E:8.67e-30^RecName: Full=Putative Delta(7)-sterol-C5(6)-desaturase 2;^Eukaryota; Viridiplantae; Streptophyta; Embryophyta; Tracheophyta; Spermatophyta; Magnoliophyta; eudicotyledons; Gunneridae; Pentapetalae; rosids; malvids; Brassicales; Brassicaceae; Camelineae; Arabidopsis	.	.	COG3000^fatty acid hydroxylase	KEGG:ath:AT3G02590`KO:K00227	GO:0005789^cellular_component^endoplasmic reticulum membrane`GO:0016021^cellular_component^integral component of membrane`GO:0000248^molecular_function^C-5 sterol desaturase activity`GO:0005506^molecular_function^iron ion binding`GO:0016126^biological_process^sterol biosynthetic process	.
TRINITY_DN15202_c0_g1	-5.72079	2.2038e-47	1.06703e-45	transmembrane protein 128-like [Physcomitrella patens]	1.8e-15	.	.	.	.	.	.	.
TRINITY_DN16528_c0_g1	-5.71865	2.023e-111	9.916e-109	methylsterol monooxygenase 43498 [Selaginella moellendorffii]	2.0e-115	SMO22_ARATH^SMO22_ARATH^Q:201-971,H:1-258^71.318%ID^E:1.86e-136^RecName: Full=Methylsterol monooxygenase 2-2;^Eukaryota; Viridiplantae; Streptophyta; Embryophyta; Tracheophyta; Spermatophyta; Magnoliophyta; eudicotyledons; Gunneridae; Pentapetalae; rosids; malvids; Brassicales; Brassicaceae; Camelineae; Arabidopsis	SMO22_ARATH^SMO22_ARATH^Q:2-258,H:1-258^71.318%ID^E:1.15e-139^RecName: Full=Methylsterol monooxygenase 2-2;^Eukaryota; Viridiplantae; Streptophyta; Embryophyta; Tracheophyta; Spermatophyta; Magnoliophyta; eudicotyledons; Gunneridae; Pentapetalae; rosids; malvids; Brassicales; Brassicaceae; Camelineae; Arabidopsis	PF04116.12^FA_hydroxylase^Fatty acid hydroxylase superfamily^113-247^E:1.6e-29	COG3000^fatty acid hydroxylase	KEGG:ath:AT1G07420`KO:K14424	GO:0009941^cellular_component^chloroplast envelope`GO:0005783^cellular_component^endoplasmic reticulum`GO:0005789^cellular_component^endoplasmic reticulum membrane`GO:0016021^cellular_component^integral component of membrane`GO:0000254^molecular_function^C-4 methylsterol oxidase activity`GO:0005506^molecular_function^iron ion binding`GO:0080065^biological_process^4-alpha-methyl-delta7-sterol oxid…	GO:0005506^molecular_function^iron ion binding`GO:0016491^molecular_function^oxidoreductase activity`GO:0008610^biological_process^lipid biosynthetic process`GO:0055114^biological_process^oxidation-reduction process
TRINITY_DN24001_c0_g2	-5.71814	1.9065e-11	9.61386e-11	PREDICTED: high mobility group B protein	1.5e-15	HMGB7_ARATH^HMGB7_ARATH^Q:266-799,H:26-172^37.079%ID^E:3.74e-17^RecName: Full=High mobility group B protein 7;^Eukaryota; Viridiplantae; Streptophyta; Embryophyta; Tracheophyta; Spermatophyta; Magnoliophyta; eudicotyledons; Gunneridae; Pentapetalae; rosids; malvids; Brassicales; Brassicaceae; Camelineae; Arabidopsis	HMGB7_ARATH^HMGB7_ARATH^Q:7-184,H:26-172^37.43%ID^E:1.26e-23^RecName: Full=High mobility group B protein 7;^Eukaryota; Viridiplantae; Streptophyta; Embryophyta; Tracheophyta; Spermatophyta; Magnoliophyta; eudicotyledons; Gunneridae; Pentapetalae; rosids; malvids; Brassicales; Brassicaceae; Camelineae; Arabidopsis	PF02178.18^AT_hook^AT hook motif^81-91^E:0.18`PF09011.9^HMG_box_2^HMG-box domain^124-190^E:1.9e-15`PF00505.18^HMG_box^HMG (high mobility group) box^126-191^E:4.5e-19	COG5648^high mobility group	KEGG:ath:AT5G23420	GO:0005634^cellular_component^nucleus`GO:0003677^molecular_function^DNA binding`GO:0003700^molecular_function^transcription factor activity, sequence-specific DNA binding`GO:0000741^biological_process^karyogamy`GO:0010197^biological_process^polar nucleus fusion	GO:0003677^molecular_function^DNA binding
TRINITY_DN17116_c2_g2	-5.71419	9.913e-125	8.8861e-122	nucleoside diphosphate kinase [Raphidocelis subcapitata]	7.8e-26	NDKB_FLABI^NDKB_FLABI^Q:411-175,H:70-148^72.152%ID^E:1.58e-34^RecName: Full=Nucleoside diphosphate kinase B;^Eukaryota; Viridiplantae; Streptophyta; Embryophyta; Tracheophyta; Spermatophyta; Magnoliophyta; eudicotyledons; Gunneridae; Pentapetalae; asterids; campanulids; Asterales; Asteraceae; Asteroideae; Heliantheae alliance; Tageteae; Flaveria	.	.	.	.	GO:0005524^molecular_function^ATP binding`GO:0046872^molecular_function^metal ion binding`GO:0004550^molecular_function^nucleoside diphosphate kinase activity`GO:0006241^biological_process^CTP biosynthetic process`GO:0006183^biological_process^GTP biosynthetic process`GO:0006228^biological_process^UTP biosynthetic process	.
TRINITY_DN16961_c0_g2	-5.71168	1.189e-114	6.3237e-112	adenosylhomocysteinase [Spinacia oleracea]	1.3e-242	SAHH_TOBAC^SAHH_TOBAC^Q:111-1559,H:3-485^85.3%ID^E:0^RecName: Full=Adenosylhomocysteinase;^Eukaryota; Viridiplantae; Streptophyta; Embryophyta; Tracheophyta; Spermatophyta; Magnoliophyta; eudicotyledons; Gunneridae; Pentapetalae; asterids; lamiids; Solanales; Solanaceae; Nicotianoideae; Nicotianeae; Nicotiana	SAHH_PETCR^SAHH_PETCR^Q:6-488,H:3-485^83.644%ID^E:0^RecName: Full=Adenosylhomocysteinase;^Eukaryota; Viridiplantae; Streptophyta; Embryophyta; Tracheophyta; Spermatophyta; Magnoliophyta; eudicotyledons; Gunneridae; Pentapetalae; asterids; campanulids; Apiales; Apiaceae; Apioideae; apioid superclade; Apieae; Petroselinum	PF05221.16^AdoHcyase^S-adenosyl-L-homocysteine hydrolase^16-487^E:9.1e-142`PF00670.20^AdoHcyase_NAD^S-adenosyl-L-homocysteine hydrolase, NAD binding domain^243-406^E:2.2e-78`PF02826.18^2-Hacid_dh_C^D-isomer specific 2-hydroxyacid dehydrogenase, NAD bindin	.	.	GO:0004013^molecular_function^adenosylhomocysteinase activity`GO:0051287^molecular_function^NAD binding`GO:0006730^biological_process^one-carbon metabolic process`GO:0019510^biological_process^S-adenosylhomocysteine catabolic process	GO:0051287^molecular_function^NAD binding`GO:0055114^biological_process^oxidation-reduction process
TRINITY_DN21302_c0_g1	-5.70958	1.9668e-76	2.9525e-74	CAS1 domain-containing protein [Solanum lycopersicum]	1.5e-195	RWA3_ARATH^RWA3_ARATH^Q:2001-403,H:5-533^59.926%ID^E:0^RecName: Full=Protein REDUCED WALL ACETYLATION 3 {ECO:0000303|PubMed:21212300, ECO:0000303|PubMed:21673009};^Eukaryota; Viridiplantae; Streptophyta; Embryophyta; Tracheophyta; Spermatophyta; Magnoliophyta; eudicotyledons; Gunneridae; Pentapetalae; rosids; malvids; Brassicales; Brassicaceae; Camelineae; Arabidopsis	RWA3_ARATH^RWA3_ARATH^Q:5-537,H:5-533^60.628%ID^E:0^RecName: Full=Protein REDUCED WALL ACETYLATION 3 {ECO:0000303|PubMed:21212300, ECO:0000303|PubMed:21673009};^Eukaryota; Viridiplantae; Streptophyta; Embryophyta; Tracheophyta; Spermatophyta; Magnoliophyta; eudicotyledons; Gunneridae; Pentapetalae; rosids; malvids; Brassicales; Brassicaceae; Camelineae; Arabidopsis	PF07779.11^Cas1_AcylT^10 TM Acyl Transferase domain found in Cas1p^110-522^E:1.4e-96	ENOG410XPE6^CAS1 domain containing 1	KEGG:ath:AT2G34410	GO:0005794^cellular_component^Golgi apparatus`GO:0000139^cellular_component^Golgi membrane`GO:0016021^cellular_component^integral component of membrane`GO:0016491^molecular_function^oxidoreductase activity`GO:0016740^molecular_function^transferase activity`GO:0009834^biological_process^plant-type secondary cell wall biogenesis`GO:1990937^biological_process^xylan acetylation`GO:0045492^biological_…	.
TRINITY_DN5689_c0_g1	-5.70795	2.0479e-49	1.07447e-47	magnesium protoporphyrin IX S-adenosyl methionine O-methyl	3.0e-36	CHLM_ARATH^CHLM_ARATH^Q:559-257,H:211-311^69.307%ID^E:7.37e-43^RecName: Full=Magnesium protoporphyrin IX methyltransferase, chloroplastic;^Eukaryota; Viridiplantae; Streptophyta; Embryophyta; Tracheophyta; Spermatophyta; Magnoliophyta; eudicotyledons; Gunneridae; Pentapetalae; rosids; malvids; Brassicales; Brassicaceae; Camelineae; Arabidopsis	CHLM_ARATH^CHLM_ARATH^Q:1-101,H:211-311^69.307%ID^E:1.84e-44^RecName: Full=Magnesium protoporphyrin IX methyltransferase, chloroplastic;^Eukaryota; Viridiplantae; Streptophyta; Embryophyta; Tracheophyta; Spermatophyta; Magnoliophyta; eudicotyledons; Gunneridae; Pentapetalae; rosids; malvids; Brassicales; Brassicaceae; Camelineae; Arabidopsis	PF07109.10^Mg-por_mtran_C^Magnesium-protoporphyrin IX methyltransferase C-terminus^5-100^E:1e-33	COG2227^Non-specific O-methyltransferase that catalyzes the 2 O- methylation steps in the ubiquinone biosynthetic pathway (By similarity)	KEGG:ath:AT4G25080`KO:K03428	GO:0009507^cellular_component^chloroplast`GO:0009941^cellular_component^chloroplast envelope`GO:0031969^cellular_component^chloroplast membrane`GO:0009534^cellular_component^chloroplast thylakoid`GO:0009535^cellular_component^chloroplast thylakoid membrane`GO:0046406^molecular_function^magnesium protoporphyrin IX methyltransferase activity`GO:0015995^biological_process^chlorophyll biosynthetic pr…	GO:0046406^molecular_function^magnesium protoporphyrin IX methyltransferase activity`GO:0015995^biological_process^chlorophyll biosynthetic process
TRINITY_DN16022_c1_g1	-5.70744	3.8506e-29	7.63182e-28			.	.	.	.	.	.	.
TRINITY_DN15431_c0_g1	-5.70693	4.9348e-14	3.19633e-13			.	.	PF02469.21^Fasciclin^Fasciclin domain^108-236^E:7e-07	.	.	.	.
TRINITY_DN11592_c0_g1	-5.69424	2.1709e-12	1.20362e-11			.	.	.	.	.	.	.
TRINITY_DN13806_c0_g1	-5.69169	3.1677e-18	2.97385e-17			.	.	.	.	.	.	.
TRINITY_DN22179_c0_g1	-5.69151	6.3522e-52	3.81072e-50	calcium dependent protein kinase14 [Zea mays]	3.1e-30	PEPK2_ARATH^PEPK2_ARATH^Q:244-600,H:237-355^39.2%ID^E:3.2e-10^RecName: Full=Serine/threonine-protein kinase PEPKR2;^Eukaryota; Viridiplantae; Streptophyta; Embryophyta; Tracheophyta; Spermatophyta; Magnoliophyta; eudicotyledons; Gunneridae; Pentapetalae; rosids; malvids; Brassicales; Brassicaceae; Camelineae; Arabidopsis	CDPKL_ORYSJ^CDPKL_ORYSJ^Q:72-217,H:223-375^37.736%ID^E:1.16e-15^RecName: Full=Calcium-dependent protein kinase 21 {ECO:0000305};^Eukaryota; Viridiplantae; Streptophyta; Embryophyta; Tracheophyta; Spermatophyta; Magnoliophyta; Liliopsida; Poales; Poaceae; BOP clade; Oryzoideae; Oryzeae; Oryzinae; Oryza	PF00069.24^Pkinase^Protein kinase domain^80-200^E:1.4e-20`PF07714.16^Pkinase_Tyr^Protein tyrosine kinase^80-152^E:1.1e-06	ENOG410XRMJ^calcium-dependent protein kinase	KEGG:osa:4346187`KO:K13412	GO:0005737^cellular_component^cytoplasm`GO:0005634^cellular_component^nucleus`GO:0005886^cellular_component^plasma membrane`GO:0005524^molecular_function^ATP binding`GO:0005509^molecular_function^calcium ion binding`GO:0009931^molecular_function^calcium-dependent protein serine/threonine kinase activity`GO:0005516^molecular_function^calmodulin binding`GO:0004683^molecular_function^calmodulin-depe…	GO:0004672^molecular_function^protein kinase activity`GO:0005524^molecular_function^ATP binding`GO:0006468^biological_process^protein phosphorylation
TRINITY_DN13376_c0_g1	-5.69033	1.0196e-09	4.27167e-09			.	.	.	.	.	.	.
TRINITY_DN15770_c1_g2	-5.6891	2.173e-75	3.15634e-73			.	.	.	.	.	.	.
TRINITY_DN21429_c0_g1	-5.68362	1.1551e-75	1.69353e-73	PREDICTED: uncharacterized protein LOC103930610 [Pyrus x	1.4e-43	.	.	PF03024.13^Folate_rec^Folate receptor family^79-210^E:6e-16	.	.	.	.
TRINITY_DN1434_c0_g1	-5.67739	2.3148e-33	5.84275e-32			.	.	.	.	.	.	.
TRINITY_DN22532_c0_g1	-5.67574	5.6955e-26	9.22059e-25	putative methyltransferase PMT26 [Triticum urartu]	1.7e-94	PMTB_ARATH^PMTB_ARATH^Q:1894-1121,H:162-418^49.81%ID^E:5.74e-126^RecName: Full=Probable methyltransferase PMT11;^Eukaryota; Viridiplantae; Streptophyta; Embryophyta; Tracheophyta; Spermatophyta; Magnoliophyta; eudicotyledons; Gunneridae; Pentapetalae; rosids; malvids; Brassicales; Brassicaceae; Camelineae; Arabidopsis`PMTB_ARATH^PMTB_ARATH^Q:1017-220,H:412-667^36.431%ID^E:5.74e-126^RecName: Full=…	PMTQ_ARATH^PMTQ_ARATH^Q:62-348,H:275-553^56.055%ID^E:1.51e-106^RecName: Full=Probable methyltransferase PMT26;^Eukaryota; Viridiplantae; Streptophyta; Embryophyta; Tracheophyta; Spermatophyta; Magnoliophyta; eudicotyledons; Gunneridae; Pentapetalae; rosids; malvids; Brassicales; Brassicaceae; Camelineae; Arabidopsis	PF03141.15^Methyltransf_29^Putative S-adenosyl-L-methionine-dependent methyltransferase^93-330^E:7.6e-107`PF08241.11^Methyltransf_11^Methyltransferase domain^216-310^E:3.9e-07	ENOG410Y2C5^Methyltransferase	KEGG:ath:AT5G64030	GO:0005737^cellular_component^cytoplasm`GO:0005768^cellular_component^endosome`GO:0005794^cellular_component^Golgi apparatus`GO:0000139^cellular_component^Golgi membrane`GO:0016021^cellular_component^integral component of membrane`GO:0005802^cellular_component^trans-Golgi network`GO:0008757^molecular_function^S-adenosylmethionine-dependent methyltransferase activity`GO:0032259^biological_process^…	GO:0008168^molecular_function^methyltransferase activity`GO:0008152^biological_process^metabolic process
TRINITY_DN19774_c0_g2	-5.67487	1.3365e-25	2.1242e-24			.	.	PF13383.5^Methyltransf_22^Methyltransferase domain^141-341^E:1.5e-08	.	.	.	.
TRINITY_DN22935_c1_g2	-5.67436	1.1331e-21	1.38495e-20	hypothetical protein KFL_001720010 [Klebsormidium nitens]	1.2e-24	.	.	.	.	.	.	.
TRINITY_DN23527_c1_g3	-5.66036	3.3863e-33	8.45237e-32	unnamed protein product [Coffea canephora]	1.0e-69	SYNC1_ARATH^SYNC1_ARATH^Q:602-3,H:15-217^56.65%ID^E:6.39e-77^RecName: Full=Asparagine--tRNA ligase, cytoplasmic 1 {ECO:0000305};^Eukaryota; Viridiplantae; Streptophyta; Embryophyta; Tracheophyta; Spermatophyta; Magnoliophyta; eudicotyledons; Gunneridae; Pentapetalae; rosids; malvids; Brassicales; Brassicaceae; Camelineae; Arabidopsis	SYNC1_ARATH^SYNC1_ARATH^Q:64-277,H:1-217^54.839%ID^E:5.47e-79^RecName: Full=Asparagine--tRNA ligase, cytoplasmic 1 {ECO:0000305};^Eukaryota; Viridiplantae; Streptophyta; Embryophyta; Tracheophyta; Spermatophyta; Magnoliophyta; eudicotyledons; Gunneridae; Pentapetalae; rosids; malvids; Brassicales; Brassicaceae; Camelineae; Arabidopsis	PF01336.24^tRNA_anti-codon^OB-fold nucleic acid binding domain^116-191^E:3e-09`PF00152.19^tRNA-synt_2^tRNA synthetases class II (D, K and N)^213-273^E:1.1e-11	COG0017^asparaginyl-tRNA synthetase	KEGG:ath:AT5G56680`KO:K01893	GO:0009507^cellular_component^chloroplast`GO:0005829^cellular_component^cytosol`GO:0005739^cellular_component^mitochondrion`GO:0004816^molecular_function^asparagine-tRNA ligase activity`GO:0005524^molecular_function^ATP binding`GO:0003677^molecular_function^DNA binding`GO:0006421^biological_process^asparaginyl-tRNA aminoacylation`GO:0009793^biological_process^embryo development ending in seed dor…	GO:0003676^molecular_function^nucleic acid binding`GO:0000166^molecular_function^nucleotide binding`GO:0004812^molecular_function^aminoacyl-tRNA ligase activity`GO:0005524^molecular_function^ATP binding`GO:0006418^biological_process^tRNA aminoacylation fo
TRINITY_DN11510_c0_g1	-5.6575	3.461e-124	2.9346e-121	hypothetical protein AXG93_1200s1470 [Marchantia polymorpha subsp.	5.2e-29	CUT1A_ARATH^CUT1A_ARATH^Q:334-555,H:73-146^66.216%ID^E:1.17e-15^RecName: Full=Protein CURVATURE THYLAKOID 1A, chloroplastic;^Eukaryota; Viridiplantae; Streptophyta; Embryophyta; Tracheophyta; Spermatophyta; Magnoliophyta; eudicotyledons; Gunneridae; Pentapetalae; rosids; malvids; Brassicales; Brassicaceae; Camelineae; Arabidopsis	CUT1A_ARATH^CUT1A_ARATH^Q:64-153,H:73-162^64.444%ID^E:3.53e-38^RecName: Full=Protein CURVATURE THYLAKOID 1A, chloroplastic;^Eukaryota; Viridiplantae; Streptophyta; Embryophyta; Tracheophyta; Spermatophyta; Magnoliophyta; eudicotyledons; Gunneridae; Pentapetalae; rosids; malvids; Brassicales; Brassicaceae; Camelineae; Arabidopsis	PF14159.5^CAAD^CAAD domains of cyanobacterial aminoacyl-tRNA synthetase^70-153^E:1e-27	ENOG4111YWG^NA	KEGG:ath:AT4G01150	GO:0009507^cellular_component^chloroplast`GO:0009941^cellular_component^chloroplast envelope`GO:0009534^cellular_component^chloroplast thylakoid`GO:0009535^cellular_component^chloroplast thylakoid membrane`GO:0016021^cellular_component^integral component of membrane`GO:0010287^cellular_component^plastoglobule`GO:0009579^cellular_component^thylakoid	.
TRINITY_DN9564_c0_g1	-5.65561	6.07e-102	2.1889e-99	hypothetical protein KFL_004160120 [Klebsormidium nitens]	6.6e-17	.	.	.	.	.	.	.
TRINITY_DN11706_c0_g2	-5.65463	2.1641e-34	5.79352e-33			.	.	PF01549.23^ShK^ShK domain-like^142-181^E:0.2	.	.	.	.
TRINITY_DN16030_c2_g2	-5.65459	1.1716e-11	6.02688e-11			.	FLA16_ARATH^FLA16_ARATH^Q:12-180,H:30-189^26.59%ID^E:6.09e-10^RecName: Full=Fasciclin-like arabinogalactan protein 16;^Eukaryota; Viridiplantae; Streptophyta; Embryophyta; Tracheophyta; Spermatophyta; Magnoliophyta; eudicotyledons; Gunneridae; Pentapetalae; rosids; malvids; Brassicales; Brassicaceae; Camelineae; Arabidopsis	PF02469.21^Fasciclin^Fasciclin domain^29-155^E:3.2e-14	COG2335^Beta-Ig-H3 fasciclin	KEGG:ath:AT2G35860	GO:0005576^cellular_component^extracellular region	.
TRINITY_DN16749_c1_g1	-5.64956	2.2621e-15	1.66685e-14			.	.	.	.	.	.	.
TRINITY_DN14687_c0_g1	-5.64777	1.4849e-39	5.11391e-38	O-fucosyltransferase 36 [Zea mays]	9.6e-10	.	.	.	.	.	.	.
TRINITY_DN19416_c0_g1	-5.64555	7.2237e-24	1.02973e-22	expansin [Micrasterias denticulata]	1.4e-94	EXP14_ARATH^EXP14_ARATH^Q:383-994,H:34-243^38.426%ID^E:8.91e-25^RecName: Full=Expansin-A14;^Eukaryota; Viridiplantae; Streptophyta; Embryophyta; Tracheophyta; Spermatophyta; Magnoliophyta; eudicotyledons; Gunneridae; Pentapetalae; rosids; malvids; Brassicales; Brassicaceae; Camelineae; Arabidopsis	EXP14_ARATH^EXP14_ARATH^Q:82-285,H:34-243^38.426%ID^E:2.04e-32^RecName: Full=Expansin-A14;^Eukaryota; Viridiplantae; Streptophyta; Embryophyta; Tracheophyta; Spermatophyta; Magnoliophyta; eudicotyledons; Gunneridae; Pentapetalae; rosids; malvids; Brassicales; Brassicaceae; Camelineae; Arabidopsis	PF01357.20^Pollen_allerg_1^Pollen allergen^205-279^E:8.2e-16	ENOG4110559^Pollen allergen	KEGG:ath:AT5G56320	GO:0005618^cellular_component^cell wall`GO:0005576^cellular_component^extracellular region`GO:0016020^cellular_component^membrane`GO:0010311^biological_process^lateral root formation`GO:0009828^biological_process^plant-type cell wall loosening	.
TRINITY_DN13280_c0_g1	-5.64179	9.5642e-11	4.47477e-10			.	.	.	.	.	.	.
TRINITY_DN19585_c0_g1	-5.63905	2.3e-09	9.27788e-09	hypothetical protein MARPO_0076s0044 [Marchantia polymorpha]	8.1e-62	.	.	PF13867.5^SAP30_Sin3_bdg^Sin3 binding region of histone deacetylase complex subunit SAP30^245-295^E:6.1e-11	.	.	.	GO:0005515^molecular_function^protein binding
TRINITY_DN12135_c0_g2	-5.63882	3.0498e-17	2.64331e-16			.	.	.	.	.	.	.
TRINITY_DN13417_c0_g1	-5.63727	1.932e-143	4.0421e-140	Protein CURVATURE THYLAKOID 1A, chloroplastic [Zea	1.3e-24	CUT1A_ARATH^CUT1A_ARATH^Q:570-256,H:59-161^52.381%ID^E:3.44e-24^RecName: Full=Protein CURVATURE THYLAKOID 1A, chloroplastic;^Eukaryota; Viridiplantae; Streptophyta; Embryophyta; Tracheophyta; Spermatophyta; Magnoliophyta; eudicotyledons; Gunneridae; Pentapetalae; rosids; malvids; Brassicales; Brassicaceae; Camelineae; Arabidopsis	CUT1A_ARATH^CUT1A_ARATH^Q:44-148,H:59-161^52.381%ID^E:1.23e-33^RecName: Full=Protein CURVATURE THYLAKOID 1A, chloroplastic;^Eukaryota; Viridiplantae; Streptophyta; Embryophyta; Tracheophyta; Spermatophyta; Magnoliophyta; eudicotyledons; Gunneridae; Pentapetalae; rosids; malvids; Brassicales; Brassicaceae; Camelineae; Arabidopsis	PF14159.5^CAAD^CAAD domains of cyanobacterial aminoacyl-tRNA synthetase^66-147^E:1.8e-25	ENOG4111YWG^NA	KEGG:ath:AT4G01150	GO:0009507^cellular_component^chloroplast`GO:0009941^cellular_component^chloroplast envelope`GO:0009534^cellular_component^chloroplast thylakoid`GO:0009535^cellular_component^chloroplast thylakoid membrane`GO:0016021^cellular_component^integral component of membrane`GO:0010287^cellular_component^plastoglobule`GO:0009579^cellular_component^thylakoid	.
TRINITY_DN21279_c0_g1	-5.63163	6.9219e-11	3.28706e-10	PREDICTED: putative serine/threonine-protein kinase-like protein CCR3	6.4e-31	PUB33_ARATH^PUB33_ARATH^Q:1416-334,H:399-732^27.717%ID^E:2.84e-31^RecName: Full=U-box domain-containing protein 33;^Eukaryota; Viridiplantae; Streptophyta; Embryophyta; Tracheophyta; Spermatophyta; Magnoliophyta; eudicotyledons; Gunneridae; Pentapetalae; rosids; malvids; Brassicales; Brassicaceae; Camelineae; Arabidopsis	Y1725_ARATH^Y1725_ARATH^Q:217-514,H:72-361^30.938%ID^E:3.25e-33^RecName: Full=Putative receptor-like protein kinase At1g72540;^Eukaryota; Viridiplantae; Streptophyta; Embryophyta; Tracheophyta; Spermatophyta; Magnoliophyta; eudicotyledons; Gunneridae; Pentapetalae; rosids; malvids; Brassicales; Brassicaceae; Camelineae; Arabidopsis	PF07714.16^Pkinase_Tyr^Protein tyrosine kinase^237-514^E:9.1e-28`PF00069.24^Pkinase^Protein kinase domain^282-512^E:1.9e-33	COG0515^Serine Threonine protein kinase	KEGG:ath:AT1G72540	GO:0005886^cellular_component^plasma membrane`GO:0005524^molecular_function^ATP binding`GO:0004675^molecular_function^transmembrane receptor protein serine/threonine kinase activity`GO:0007166^biological_process^cell surface receptor signaling pathway`GO:0006468^biological_process^protein phosphorylation	GO:0004672^molecular_function^protein kinase activity`GO:0006468^biological_process^protein phosphorylation`GO:0005524^molecular_function^ATP binding
TRINITY_DN16777_c0_g3	-5.63141	2.7551e-11	1.36664e-10	Oligosaccharide biosynthesis protein Alg14-like protein [Corchorus	8.8e-57	ALG14_HUMAN^ALG14_HUMAN^Q:712-167,H:35-216^42.781%ID^E:1.68e-36^RecName: Full=UDP-N-acetylglucosamine transferase subunit ALG14 homolog;^Eukaryota; Metazoa; Chordata; Craniata; Vertebrata; Euteleostomi; Mammalia; Eutheria; Euarchontoglires; Primates; Haplorrhini; Catarrhini; Hominidae; Homo	ALG14_RAT^ALG14_RAT^Q:6-222,H:4-216^42.342%ID^E:8.6e-49^RecName: Full=UDP-N-acetylglucosamine transferase subunit ALG14 homolog;^Eukaryota; Metazoa; Chordata; Craniata; Vertebrata; Euteleostomi; Mammalia; Eutheria; Euarchontoglires; Glires; Rodentia; Myomorpha; Muroidea; Muridae; Murinae; Rattus	PF08660.10^Alg14^Oligosaccharide biosynthesis protein Alg14 like^46-221^E:4.1e-61	ENOG4111QSM^asparagine-linked glycosylation 14 homolog (S. cerevisiae)	KEGG:rno:362031`KO:K07441	GO:0005789^cellular_component^endoplasmic reticulum membrane`GO:0016021^cellular_component^integral component of membrane`GO:0031965^cellular_component^nuclear membrane	GO:0006488^biological_process^dolichol-linked oligosaccharide biosynthetic process
TRINITY_DN22707_c0_g2	-5.62949	1.1564e-44	5.05319e-43	GDP-L-fucose synthase 1 [Selaginella moellendorffii]	1.1e-15	FCL2_ARATH^FCL2_ARATH^Q:373-212,H:269-322^66.667%ID^E:3.48e-19^RecName: Full=Putative GDP-L-fucose synthase 2;^Eukaryota; Viridiplantae; Streptophyta; Embryophyta; Tracheophyta; Spermatophyta; Magnoliophyta; eudicotyledons; Gunneridae; Pentapetalae; rosids; malvids; Brassicales; Brassicaceae; Camelineae; Arabidopsis	.	.	COG0451^Nad-dependent epimerase dehydratase	KEGG:ath:AT1G17890`KO:K02377	GO:0050662^molecular_function^coenzyme binding`GO:0050577^molecular_function^GDP-L-fucose synthase activity`GO:0016853^molecular_function^isomerase activity`GO:0042351^biological_process^'de novo' GDP-L-fucose biosynthetic process	.
TRINITY_DN16483_c0_g1	-5.61868	2.2519e-40	8.06531e-39			.	.	.	.	.	.	.
TRINITY_DN18173_c0_g1	-5.61703	6.3133e-20	6.77192e-19	hypothetical protein CBR_g46429 [Chara braunii]	2.9e-55	CCU41_ARATH^CCU41_ARATH^Q:641-1138,H:2-169^54.118%ID^E:7.15e-57^RecName: Full=Cyclin-U4-1;^Eukaryota; Viridiplantae; Streptophyta; Embryophyta; Tracheophyta; Spermatophyta; Magnoliophyta; eudicotyledons; Gunneridae; Pentapetalae; rosids; malvids; Brassicales; Brassicaceae; Camelineae; Arabidopsis	CCU41_ARATH^CCU41_ARATH^Q:27-192,H:2-169^54.167%ID^E:4.04e-60^RecName: Full=Cyclin-U4-1;^Eukaryota; Viridiplantae; Streptophyta; Embryophyta; Tracheophyta; Spermatophyta; Magnoliophyta; eudicotyledons; Gunneridae; Pentapetalae; rosids; malvids; Brassicales; Brassicaceae; Camelineae; Arabidopsis	PF00134.22^Cyclin_N^Cyclin, N-terminal domain^52-171^E:3.2e-09`PF08613.10^Cyclin^Cyclin^61-170^E:5.5e-34	ENOG4111TTK^Cyclin-dependent protein kinase	KEGG:ath:AT2G44740	GO:0019901^molecular_function^protein kinase binding`GO:0007049^biological_process^cell cycle`GO:0051301^biological_process^cell division`GO:0000079^biological_process^regulation of cyclin-dependent protein serine/threonine kinase activity	GO:0019901^molecular_function^protein kinase binding`GO:0000079^biological_process^regulation of cyclin-dependent protein serine/threonine kinase activity
TRINITY_DN12887_c0_g1	-5.61589	5.6699e-15	4.02291e-14			.	.	.	.	.	.	.
TRINITY_DN17451_c0_g1	-5.60713	2.6109e-83	4.96461e-81	hypothetical protein AXG93_1112s1130 [Marchantia polymorpha subsp.	2.7e-53	CAS_ARATH^CAS_ARATH^Q:1151-426,H:129-372^43.673%ID^E:3.48e-58^RecName: Full=Calcium sensing receptor, chloroplastic;^Eukaryota; Viridiplantae; Streptophyta; Embryophyta; Tracheophyta; Spermatophyta; Magnoliophyta; eudicotyledons; Gunneridae; Pentapetalae; rosids; malvids; Brassicales; Brassicaceae; Camelineae; Arabidopsis	CAS_ARATH^CAS_ARATH^Q:43-409,H:1-372^37.067%ID^E:6.36e-82^RecName: Full=Calcium sensing receptor, chloroplastic;^Eukaryota; Viridiplantae; Streptophyta; Embryophyta; Tracheophyta; Spermatophyta; Magnoliophyta; eudicotyledons; Gunneridae; Pentapetalae; rosids; malvids; Brassicales; Brassicaceae; Camelineae; Arabidopsis	PF00581.19^Rhodanese^Rhodanese-like domain^260-375^E:3.8e-05	ENOG4111GSH^Calcium sensing receptor	KEGG:ath:AT5G23060	GO:0009507^cellular_component^chloroplast`GO:0009534^cellular_component^chloroplast thylakoid`GO:0009535^cellular_component^chloroplast thylakoid membrane`GO:0016021^cellular_component^integral component of membrane`GO:0005739^cellular_component^mitochondrion`GO:0009579^cellular_component^thylakoid`GO:0071277^biological_process^cellular response to calcium ion`GO:0009704^biological_process^de-eti…	.
TRINITY_DN22316_c1_g1	-5.6061	8.2129e-06	2.11717e-05			.	.	PF04398.11^DUF538^Protein of unknown function, DUF538^20-127^E:7.3e-16	.	.	.	.
TRINITY_DN12426_c0_g1	-5.60193	2.265e-16	1.81939e-15			.	.	.	.	.	.	.
TRINITY_DN19454_c0_g1	-5.59532	3.9063e-90	9.42778e-88			.	.	.	.	.	.	.
TRINITY_DN19774_c0_g1	-5.5893	1.0325e-62	9.41708e-61			.	.	PF13383.5^Methyltransf_22^Methyltransferase domain^161-363^E:4.3e-09	.	.	.	.
TRINITY_DN21959_c1_g3	-5.58404	2e-26	3.32888e-25			.	.	.	.	.	.	.
TRINITY_DN15869_c1_g2	-5.57559	8.0347e-51	4.55857e-49			.	.	.	.	.	.	.
TRINITY_DN13409_c0_g1	-5.57154	3.6019e-89	8.43363e-87			.	.	.	.	.	.	.
TRINITY_DN18096_c1_g6	-5.56697	5.2496e-56	3.68472e-54	PREDICTED: uncharacterized protein LOC105462195 [Wasmannia auropunctata]	1.3e-17	.	.	.	.	.	.	.
TRINITY_DN9944_c0_g1	-5.5631	2.8957e-15	2.10893e-14	alpha beta- isoform B [Chlorella sorokiniana]	1.1e-21	.	.	PF02932.15^Neur_chan_memb^Neurotransmitter-gated ion-channel transmembrane region^350-437^E:3.2e-08	.	.	.	GO:0006811^biological_process^ion transport`GO:0016021^cellular_component^integral component of membrane
TRINITY_DN17179_c0_g1	-5.56248	8.0906e-33	1.98468e-31	elongation of very long chain fatty	1.8e-64	ELOV5_PONAB^ELOV5_PONAB^Q:428-1036,H:54-254^31.05%ID^E:4.94e-24^RecName: Full=Elongation of very long chain fatty acids protein 5 {ECO:0000255|HAMAP-Rule:MF_03205, ECO:0000305};^Eukaryota; Metazoa; Chordata; Craniata; Vertebrata; Euteleostomi; Mammalia; Eutheria; Euarchontoglires; Primates; Haplorrhini; Catarrhini; Hominidae; Pongo	ELOV4_HUMAN^ELOV4_HUMAN^Q:45-311,H:37-296^30.258%ID^E:1.78e-33^RecName: Full=Elongation of very long chain fatty acids protein 4 {ECO:0000255|HAMAP-Rule:MF_03204, ECO:0000305};^Eukaryota; Metazoa; Chordata; Craniata; Vertebrata; Euteleostomi; Mammalia; Eutheria; Euarchontoglires; Primates; Haplorrhini; Catarrhini; Hominidae; Homo	PF01151.17^ELO^GNS1/SUR4 family^51-290^E:7.6e-51	ENOG410XRWT^elongation of very long chain fatty acids protein	KEGG:hsa:6785`KO:K10249	GO:0005783^cellular_component^endoplasmic reticulum`GO:0030176^cellular_component^integral component of endoplasmic reticulum membrane`GO:0102336^molecular_function^3-oxo-arachidoyl-CoA synthase activity`GO:0102337^molecular_function^3-oxo-cerotoyl-CoA synthase activity`GO:0102338^molecular_function^3-oxo-lignoceronyl-CoA synthase activity`GO:0009922^molecular_function^fatty acid elongase activit…	GO:0016021^cellular_component^integral component of membrane
TRINITY_DN12799_c0_g1	-5.55922	3.2577e-17	2.81568e-16	hypothetical protein M513_06165 [Trichuris suis]	2.0e-29	H2BE1_PSAMI^H2BE1_PSAMI^Q:445-738,H:25-122^70.408%ID^E:2.93e-43^RecName: Full=Histone H2B.1, embryonic;^Eukaryota; Metazoa; Echinodermata; Eleutherozoa; Echinozoa; Echinoidea; Euechinoidea; Echinacea; Echinoida; Echinidae; Psammechinus	H2BE1_PSAMI^H2BE1_PSAMI^Q:20-139,H:8-122^63.333%ID^E:5.68e-47^RecName: Full=Histone H2B.1, embryonic;^Eukaryota; Metazoa; Echinodermata; Eleutherozoa; Echinozoa; Echinoidea; Euechinoidea; Echinacea; Echinoida; Echinidae; Psammechinus	PF00125.23^Histone^Core histone H2A/H2B/H3/H4^6-115^E:6e-17	.	.	GO:0000786^cellular_component^nucleosome`GO:0005634^cellular_component^nucleus`GO:0003677^molecular_function^DNA binding`GO:0046982^molecular_function^protein heterodimerization activity	GO:0003677^molecular_function^DNA binding
TRINITY_DN17129_c0_g1	-5.55393	5.7036e-08	1.94553e-07			.	.	PF08212.11^Lipocalin_2^Lipocalin-like domain^368-464^E:0.00024	.	.	.	.
TRINITY_DN19914_c0_g1	-5.55331	3.5471e-11	1.73838e-10	receptor-like kinase [Closterium ehrenbergii]	6.1e-50	TMK4_ARATH^TMK4_ARATH^Q:1231-1923,H:571-791^43.162%ID^E:3.96e-45^RecName: Full=Receptor-like kinase TMK4 {ECO:0000303|PubMed:23613767};^Eukaryota; Viridiplantae; Streptophyta; Embryophyta; Tracheophyta; Spermatophyta; Magnoliophyta; eudicotyledons; Gunneridae; Pentapetalae; rosids; malvids; Brassicales; Brassicaceae; Camelineae; Arabidopsis	TMK4_ARATH^TMK4_ARATH^Q:276-506,H:571-791^43.162%ID^E:2.26e-46^RecName: Full=Receptor-like kinase TMK4 {ECO:0000303|PubMed:23613767};^Eukaryota; Viridiplantae; Streptophyta; Embryophyta; Tracheophyta; Spermatophyta; Magnoliophyta; eudicotyledons; Gunneridae; Pentapetalae; rosids; malvids; Brassicales; Brassicaceae; Camelineae; Arabidopsis	PF00069.24^Pkinase^Protein kinase domain^284-504^E:1.7e-42`PF07714.16^Pkinase_Tyr^Protein tyrosine kinase^287-495^E:3.2e-34	COG0515^Serine Threonine protein kinase	KEGG:ath:AT3G23750	GO:0005794^cellular_component^Golgi apparatus`GO:0016021^cellular_component^integral component of membrane`GO:0005886^cellular_component^plasma membrane`GO:0009506^cellular_component^plasmodesma`GO:0005524^molecular_function^ATP binding`GO:0004675^molecular_function^transmembrane receptor protein serine/threonine kinase activity`GO:0007166^biological_process^cell surface receptor signaling pathwa…	GO:0004672^molecular_function^protein kinase activity`GO:0005524^molecular_function^ATP binding`GO:0006468^biological_process^protein phosphorylation
TRINITY_DN29009_c0_g1	-5.55178	4.0582e-09	1.59078e-08			.	.	.	.	.	.	.
TRINITY_DN22869_c0_g3	-5.54889	1.5699e-27	2.83073e-26	hypothetical protein CBR_g52687 [Chara braunii]	6.5e-31	.	.	PF06830.10^Root_cap^Root cap^143-179^E:0.00029	.	.	.	.
TRINITY_DN10006_c0_g1	-5.5463	1.967e-50	1.0846e-48			.	.	.	.	.	.	.
TRINITY_DN16228_c0_g1	-5.54373	1.0436e-20	1.19069e-19	carbonic anhydrase [Klebsormidium nitens]	7.0e-62	CAH_NOSS1^CAH_NOSS1^Q:880-1680,H:33-258^32.028%ID^E:5.25e-28^RecName: Full=Carbonic anhydrase;^Bacteria; Cyanobacteria; Nostocales; Nostocaceae; Nostoc	CAH_NOSS1^CAH_NOSS1^Q:99-365,H:33-258^32.028%ID^E:7.63e-30^RecName: Full=Carbonic anhydrase;^Bacteria; Cyanobacteria; Nostocales; Nostocaceae; Nostoc	PF00194.20^Carb_anhydrase^Eukaryotic-type carbonic anhydrase^103-368^E:9.7e-32	COG3338^Carbonic anhydrase	KEGG:ana:all2929`KO:K01674	GO:0004089^molecular_function^carbonate dehydratase activity`GO:0008270^molecular_function^zinc ion binding`GO:0006730^biological_process^one-carbon metabolic process	.
TRINITY_DN18846_c0_g1	-5.54297	4.032e-109	1.807e-106	6-phosphogluconate dehydrogenase, decarboxylating 1-like [Physcomitrella patens]	6.1e-223	6GPD3_ARATH^6GPD3_ARATH^Q:2-1408,H:14-483^78.936%ID^E:0^RecName: Full=6-phosphogluconate dehydrogenase, decarboxylating 3;^Eukaryota; Viridiplantae; Streptophyta; Embryophyta; Tracheophyta; Spermatophyta; Magnoliophyta; eudicotyledons; Gunneridae; Pentapetalae; rosids; malvids; Brassicales; Brassicaceae; Camelineae; Arabidopsis	6GPD3_ARATH^6GPD3_ARATH^Q:1-469,H:14-483^78.936%ID^E:0^RecName: Full=6-phosphogluconate dehydrogenase, decarboxylating 3;^Eukaryota; Viridiplantae; Streptophyta; Embryophyta; Tracheophyta; Spermatophyta; Magnoliophyta; eudicotyledons; Gunneridae; Pentapetalae; rosids; malvids; Brassicales; Brassicaceae; Camelineae; Arabidopsis	PF03446.14^NAD_binding_2^NAD binding domain of 6-phosphogluconate dehydrogenase^1-160^E:9.2e-44`PF00393.18^6PGD^6-phosphogluconate dehydrogenase, C-terminal domain^170-463^E:1.2e-128	COG0362^Catalyzes the oxidative decarboxylation of 6- phosphogluconate to ribulose 5-phosphate and CO(2), with concomitant reduction of NADP to NADPH (By similarity)	KEGG:ath:AT3G02360`KO:K00033	GO:0009570^cellular_component^chloroplast stroma`GO:0005829^cellular_component^cytosol`GO:0019822^cellular_component^P4 peroxisome`GO:0005777^cellular_component^peroxisome`GO:0004616^molecular_function^phosphogluconate dehydrogenase (decarboxylating) activity`GO:0019521^biological_process^D-gluconate metabolic process`GO:0080173^biological_process^male-female gamete recognition during double fert…	GO:0004616^molecular_function^phosphogluconate dehydrogenase (decarboxylating) activity`GO:0055114^biological_process^oxidation-reduction process`GO:0006098^biological_process^pentose-phosphate shunt
TRINITY_DN19389_c0_g1	-5.53932	2.727e-15	1.99026e-14			.	.	.	.	.	.	.
TRINITY_DN9160_c0_g1	-5.52917	1.2753e-15	9.61631e-15			.	.	.	.	.	.	.
TRINITY_DN14417_c0_g1	-5.52184	2.4448e-55	1.67117e-53			.	.	.	.	.	.	.
TRINITY_DN15442_c0_g1	-5.5167	9.322e-45	4.10208e-43	hypothetical protein MARPO_0007s0106 [Marchantia polymorpha]	9.0e-38	NDHT_ARATH^NDHT_ARATH^Q:803-246,H:59-229^37.968%ID^E:8.43e-32^RecName: Full=NAD(P)H-quinone oxidoreductase subunit T, chloroplastic {ECO:0000305};^Eukaryota; Viridiplantae; Streptophyta; Embryophyta; Tracheophyta; Spermatophyta; Magnoliophyta; eudicotyledons; Gunneridae; Pentapetalae; rosids; malvids; Brassicales; Brassicaceae; Camelineae; Arabidopsis	NDHT_ARATH^NDHT_ARATH^Q:88-289,H:59-245^36.453%ID^E:2.78e-36^RecName: Full=NAD(P)H-quinone oxidoreductase subunit T, chloroplastic {ECO:0000305};^Eukaryota; Viridiplantae; Streptophyta; Embryophyta; Tracheophyta; Spermatophyta; Magnoliophyta; eudicotyledons; Gunneridae; Pentapetalae; rosids; malvids; Brassicales; Brassicaceae; Camelineae; Arabidopsis	PF00226.30^DnaJ^DnaJ domain^139-202^E:6.1e-19	COG0484^ATP binding to DnaK triggers the release of the substrate protein, thus completing the reaction cycle. Several rounds of ATP-dependent interactions between DnaJ, DnaK and GrpE are required for fully efficient folding. Also involved, together with	KEGG:ath:AT4G09350	GO:0009507^cellular_component^chloroplast`GO:0009535^cellular_component^chloroplast thylakoid membrane`GO:0005829^cellular_component^cytosol`GO:0016021^cellular_component^integral component of membrane`GO:0010598^cellular_component^NAD(P)H dehydrogenase complex (plastoquinone)`GO:0016491^molecular_function^oxidoreductase activity`GO:0048038^molecular_function^quinone binding`GO:0006810^biological…	.
TRINITY_DN16139_c0_g1	-5.51572	2.1208e-27	3.78715e-26			.	.	.	.	.	.	.
TRINITY_DN21039_c1_g2	-5.51421	2.8577e-19	2.92813e-18			.	.	.	.	.	.	.
TRINITY_DN21691_c0_g2	-5.50897	1.6381e-24	2.4346e-23	PREDICTED: probable leucine-rich repeat receptor-like protein	1.4e-35	CRLK2_ARATH^CRLK2_ARATH^Q:1393-425,H:100-383^27.492%ID^E:2.12e-30^RecName: Full=Calcium/calmodulin-regulated receptor-like kinase 2 {ECO:0000303|PubMed:21056039};^Eukaryota; Viridiplantae; Streptophyta; Embryophyta; Tracheophyta; Spermatophyta; Magnoliophyta; eudicotyledons; Gunneridae; Pentapetalae; rosids; malvids; Brassicales; Brassicaceae; Camelineae; Arabidopsis	CRLK2_ARATH^CRLK2_ARATH^Q:45-371,H:96-383^28.358%ID^E:9.8e-38^RecName: Full=Calcium/calmodulin-regulated receptor-like kinase 2 {ECO:0000303|PubMed:21056039};^Eukaryota; Viridiplantae; Streptophyta; Embryophyta; Tracheophyta; Spermatophyta; Magnoliophyta; eudicotyledons; Gunneridae; Pentapetalae; rosids; malvids; Brassicales; Brassicaceae; Camelineae; Arabidopsis	PF00069.24^Pkinase^Protein kinase domain^67-258^E:1.4e-20`PF07714.16^Pkinase_Tyr^Protein tyrosine kinase^68-256^E:3.1e-28	COG0515^Serine Threonine protein kinase	KEGG:ath:AT5G15730	GO:0016021^cellular_component^integral component of membrane`GO:0005886^cellular_component^plasma membrane`GO:0005524^molecular_function^ATP binding`GO:0004674^molecular_function^protein serine/threonine kinase activity	GO:0004672^molecular_function^protein kinase activity`GO:0005524^molecular_function^ATP binding`GO:0006468^biological_process^protein phosphorylation
TRINITY_DN16127_c1_g1	-5.50801	8.0018e-46	3.7029e-44			.	.	.	.	.	.	.
TRINITY_DN24334_c0_g1	-5.50754	1.3644e-08	5.02567e-08	ABC transporter G family [Klebsormidium nitens]	4.5e-113	AB10G_ARATH^AB10G_ARATH^Q:497-1873,H:12-481^38.155%ID^E:7.85e-93^RecName: Full=ABC transporter G family member 10;^Eukaryota; Viridiplantae; Streptophyta; Embryophyta; Tracheophyta; Spermatophyta; Magnoliophyta; eudicotyledons; Gunneridae; Pentapetalae; rosids; malvids; Brassicales; Brassicaceae; Camelineae; Arabidopsis	AB10G_ARATH^AB10G_ARATH^Q:166-624,H:12-481^38.155%ID^E:3.65e-95^RecName: Full=ABC transporter G family member 10;^Eukaryota; Viridiplantae; Streptophyta; Embryophyta; Tracheophyta; Spermatophyta; Magnoliophyta; eudicotyledons; Gunneridae; Pentapetalae; rosids; malvids; Brassicales; Brassicaceae; Camelineae; Arabidopsis	PF00005.26^ABC_tran^ABC transporter^197-347^E:3.5e-25`PF01061.23^ABC2_membrane^ABC-2 type transporter^478-627^E:1.8e-21	COG1131^(ABC) transporter	KEGG:ath:AT1G53270	GO:0016021^cellular_component^integral component of membrane`GO:0005886^cellular_component^plasma membrane`GO:0005524^molecular_function^ATP binding`GO:0042626^molecular_function^ATPase activity, coupled to transmembrane movement of substances	GO:0005524^molecular_function^ATP binding`GO:0016887^molecular_function^ATPase activity`GO:0016020^cellular_component^membrane
TRINITY_DN3491_c0_g1	-5.50732	1.2187e-13	7.63196e-13			.	.	.	.	.	.	.
TRINITY_DN20655_c2_g3	-5.5067	1.841e-84	3.70262e-82	hypothetical protein VOLCADRAFT_81300 [Volvox carteri f.	5.3e-86	OPR4_ORYSJ^OPR4_ORYSJ^Q:387-1253,H:15-295^52.069%ID^E:3.99e-89^RecName: Full=Putative 12-oxophytodienoate reductase 4;^Eukaryota; Viridiplantae; Streptophyta; Embryophyta; Tracheophyta; Spermatophyta; Magnoliophyta; Liliopsida; Poales; Poaceae; BOP clade; Oryzoideae; Oryzeae; Oryzinae; Oryza	OPR4_ORYSJ^OPR4_ORYSJ^Q:86-374,H:15-295^52.414%ID^E:1.58e-103^RecName: Full=Putative 12-oxophytodienoate reductase 4;^Eukaryota; Viridiplantae; Streptophyta; Embryophyta; Tracheophyta; Spermatophyta; Magnoliophyta; Liliopsida; Poales; Poaceae; BOP clade; Oryzoideae; Oryzeae; Oryzinae; Oryza	PF00724.19^Oxidored_FMN^NADH:flavin oxidoreductase / NADH oxidase family^88-359^E:8.3e-78	COG1902^NADH flavin oxidoreductase, NADH oxidase	KEGG:osa:4340486`KO:K05894	GO:0005622^cellular_component^intracellular`GO:0016629^molecular_function^12-oxophytodienoate reductase activity`GO:0010181^molecular_function^FMN binding`GO:0006952^biological_process^defense response`GO:0009695^biological_process^jasmonic acid biosynthetic process`GO:0031408^biological_process^oxylipin biosynthetic process	GO:0010181^molecular_function^FMN binding`GO:0016491^molecular_function^oxidoreductase activity`GO:0055114^biological_process^oxidation-reduction process
TRINITY_DN17116_c2_g1	-5.50511	1.509e-113	7.89e-111	PREDICTED: nucleoside diphosphate kinase B [Erythranthe	1.5e-60	NDKB_FLABI^NDKB_FLABI^Q:671-231,H:2-148^74.83%ID^E:5.96e-79^RecName: Full=Nucleoside diphosphate kinase B;^Eukaryota; Viridiplantae; Streptophyta; Embryophyta; Tracheophyta; Spermatophyta; Magnoliophyta; eudicotyledons; Gunneridae; Pentapetalae; asterids; campanulids; Asterales; Asteraceae; Asteroideae; Heliantheae alliance; Tageteae; Flaveria	NDKB_FLABI^NDKB_FLABI^Q:31-177,H:2-148^74.83%ID^E:4.77e-81^RecName: Full=Nucleoside diphosphate kinase B;^Eukaryota; Viridiplantae; Streptophyta; Embryophyta; Tracheophyta; Spermatophyta; Magnoliophyta; eudicotyledons; Gunneridae; Pentapetalae; asterids; campanulids; Asterales; Asteraceae; Asteroideae; Heliantheae alliance; Tageteae; Flaveria	PF00334.18^NDK^Nucleoside diphosphate kinase^31-162^E:1.2e-53	.	.	GO:0005524^molecular_function^ATP binding`GO:0046872^molecular_function^metal ion binding`GO:0004550^molecular_function^nucleoside diphosphate kinase activity`GO:0006241^biological_process^CTP biosynthetic process`GO:0006183^biological_process^GTP biosynthetic process`GO:0006228^biological_process^UTP biosynthetic process	GO:0004550^molecular_function^nucleoside diphosphate kinase activity`GO:0006165^biological_process^nucleoside diphosphate phosphorylation`GO:0006183^biological_process^GTP biosynthetic process`GO:0006228^biological_process^UTP biosynthetic process`GO:0006
TRINITY_DN15427_c0_g1	-5.50412	2.0931e-11	1.05065e-10			.	.	.	.	.	.	.
TRINITY_DN17023_c0_g1	-5.49784	7.3613e-71	8.95197e-69	DCC family protein At1g52590, chloroplastic-like [Physcomitrella	2.0e-10	Y1259_ARATH^Y1259_ARATH^Q:511-681,H:43-99^45.614%ID^E:1.99e-10^RecName: Full=DCC family protein At1g52590, chloroplastic;^Eukaryota; Viridiplantae; Streptophyta; Embryophyta; Tracheophyta; Spermatophyta; Magnoliophyta; eudicotyledons; Gunneridae; Pentapetalae; rosids; malvids; Brassicales; Brassicaceae; Camelineae; Arabidopsis	Y1259_ARATH^Y1259_ARATH^Q:171-227,H:43-99^45.614%ID^E:1.64e-10^RecName: Full=DCC family protein At1g52590, chloroplastic;^Eukaryota; Viridiplantae; Streptophyta; Embryophyta; Tracheophyta; Spermatophyta; Magnoliophyta; eudicotyledons; Gunneridae; Pentapetalae; rosids; malvids; Brassicales; Brassicaceae; Camelineae; Arabidopsis	PF04134.11^DUF393^Protein of unknown function, DUF393^184-230^E:5.3e-11	COG3011^Protein of unknown function, DUF393	KEGG:ath:AT1G52590	GO:0010287^cellular_component^plastoglobule	.
TRINITY_DN15722_c0_g1	-5.49771	2.6136e-13	1.58335e-12			.	.	PF01476.19^LysM^LysM domain^4-46^E:0.00011	.	.	.	.
TRINITY_DN29193_c0_g1	-5.49424	4.5143e-37	1.37377e-35			.	.	PF05699.13^Dimer_Tnp_hAT^hAT family C-terminal dimerisation region^54-114^E:5.5e-10	.	.	.	GO:0046983^molecular_function^protein dimerization activity
TRINITY_DN19513_c0_g2	-5.48804	3.0271e-95	8.71337e-93	chloroplast phosphoribulokinase [Closterium peracerosum-strigosum-littorale complex]	7.7e-164	KPPR_MESCR^KPPR_MESCR^Q:2-919,H:79-384^84.641%ID^E:0^RecName: Full=Phosphoribulokinase, chloroplastic;^Eukaryota; Viridiplantae; Streptophyta; Embryophyta; Tracheophyta; Spermatophyta; Magnoliophyta; eudicotyledons; Gunneridae; Pentapetalae; Caryophyllales; Aizoaceae; Mesembryanthemum; Cryophytum	KPPR_MESCR^KPPR_MESCR^Q:1-306,H:79-384^84.641%ID^E:0^RecName: Full=Phosphoribulokinase, chloroplastic;^Eukaryota; Viridiplantae; Streptophyta; Embryophyta; Tracheophyta; Spermatophyta; Magnoliophyta; eudicotyledons; Gunneridae; Pentapetalae; Caryophyllales; Aizoaceae; Mesembryanthemum; Cryophytum	PF00485.17^PRK^Phosphoribulokinase / Uridine kinase family^11-173^E:1.8e-66	.	.	GO:0009507^cellular_component^chloroplast`GO:0005524^molecular_function^ATP binding`GO:0008974^molecular_function^phosphoribulokinase activity`GO:0019253^biological_process^reductive pentose-phosphate cycle	GO:0005524^molecular_function^ATP binding`GO:0016301^molecular_function^kinase activity`GO:0008152^biological_process^metabolic process
TRINITY_DN21747_c0_g1	-5.48633	7.8826e-56	5.47164e-54	hypothetical protein DICPUDRAFT_41990 [Dictyostelium purpureum]	1.8e-23	PTR36_ARATH^PTR36_ARATH^Q:13-453,H:28-174^32.653%ID^E:5.78e-19^RecName: Full=Probable peptide/nitrate transporter At3g43790;^Eukaryota; Viridiplantae; Streptophyta; Embryophyta; Tracheophyta; Spermatophyta; Magnoliophyta; eudicotyledons; Gunneridae; Pentapetalae; rosids; malvids; Brassicales; Brassicaceae; Camelineae; Arabidopsis	PTR36_ARATH^PTR36_ARATH^Q:5-151,H:28-174^32.653%ID^E:5.2e-19^RecName: Full=Probable peptide/nitrate transporter At3g43790;^Eukaryota; Viridiplantae; Streptophyta; Embryophyta; Tracheophyta; Spermatophyta; Magnoliophyta; eudicotyledons; Gunneridae; Pentapetalae; rosids; malvids; Brassicales; Brassicaceae; Camelineae; Arabidopsis	PF07690.15^MFS_1^Major Facilitator Superfamily^18-148^E:3.7e-15`PF00083.23^Sugar_tr^Sugar (and other) transporter^52-123^E:1.3e-08	ENOG410XSE0^Major Facilitator superfamily	KEGG:ath:AT3G43790	GO:0016021^cellular_component^integral component of membrane`GO:0009705^cellular_component^plant-type vacuole membrane`GO:0005886^cellular_component^plasma membrane`GO:0022821^molecular_function^potassium ion antiporter activity`GO:0090333^biological_process^regulation of stomatal closure`GO:0009624^biological_process^response to nematode	GO:0055085^biological_process^transmembrane transport`GO:0016021^cellular_component^integral component of membrane`GO:0022857^molecular_function^transmembrane transporter activity
TRINITY_DN17290_c0_g4	-5.48032	2.0754e-20	2.31398e-19			.	.	PF14295.5^PAN_4^PAN domain^95-120^E:0.047	.	.	.	.
TRINITY_DN23112_c0_g2	-5.47927	3.7855e-44	1.61371e-42			.	.	.	.	.	.	.
TRINITY_DN12326_c0_g1	-5.47907	3.463e-123	2.7162e-120			.	.	.	.	.	.	.
TRINITY_DN21370_c0_g2	-5.47888	5.3295e-52	3.20944e-50			ZDH18_HUMAN^ZDH18_HUMAN^Q:1161-991,H:180-235^52.632%ID^E:2.72e-12^RecName: Full=Palmitoyltransferase ZDHHC18;^Eukaryota; Metazoa; Chordata; Craniata; Vertebrata; Euteleostomi; Mammalia; Eutheria; Euarchontoglires; Primates; Haplorrhini; Catarrhini; Hominidae; Homo	ZDH18_HUMAN^ZDH18_HUMAN^Q:7-106,H:180-280^45.631%ID^E:1.72e-20^RecName: Full=Palmitoyltransferase ZDHHC18;^Eukaryota; Metazoa; Chordata; Craniata; Vertebrata; Euteleostomi; Mammalia; Eutheria; Euarchontoglires; Primates; Haplorrhini; Catarrhini; Hominidae; Homo	PF01529.19^DHHC^DHHC palmitoyltransferase^18-155^E:2.5e-27	COG5273^Zinc finger, DHHC-type containing	KEGG:hsa:84243`KO:K16675	GO:0005794^cellular_component^Golgi apparatus`GO:0016021^cellular_component^integral component of membrane`GO:0016409^molecular_function^palmitoyltransferase activity`GO:0019706^molecular_function^protein-cysteine S-palmitoyltransferase activity`GO:0034613^biological_process^cellular protein localization`GO:0018345^biological_process^protein palmitoylation	.
TRINITY_DN14160_c0_g2	-5.47172	2.3657e-16	1.89736e-15			.	.	.	.	.	.	.
TRINITY_DN21205_c0_g3	-5.47125	7.3618e-23	9.80377e-22	hydroxyacid dehydrogenase [Opitutae bacterium AMD-G3]	1.8e-144	ADHC2_MYCS2^ADHC2_MYCS2^Q:364-1404,H:2-348^55.172%ID^E:8.89e-113^RecName: Full=NADP-dependent alcohol dehydrogenase C 2;^Bacteria; Actinobacteria; Corynebacteriales; Mycobacteriaceae; Mycobacterium	ADHC2_MYCS2^ADHC2_MYCS2^Q:4-350,H:2-348^55.172%ID^E:6.74e-135^RecName: Full=NADP-dependent alcohol dehydrogenase C 2;^Bacteria; Actinobacteria; Corynebacteriales; Mycobacteriaceae; Mycobacterium	PF08240.11^ADH_N^Alcohol dehydrogenase GroES-like domain^31-146^E:8.8e-24`PF03446.14^NAD_binding_2^NAD binding domain of 6-phosphogluconate dehydrogenase^180-259^E:0.00031`PF00107.25^ADH_zinc_N^Zinc-binding dehydrogenase^188-310^E:8.7e-24	COG1064^alcohol dehydrogenase	KEGG:msb:LJ00_05150`KEGG:msb:LJ00_11525`KEGG:msg:MSMEI_2258`KEGG:msm:MSMEG_1037`KEGG:msm:MSMEG_2317`KO:K13979	GO:0008106^molecular_function^alcohol dehydrogenase (NADP+) activity`GO:0008270^molecular_function^zinc ion binding	GO:0055114^biological_process^oxidation-reduction process`GO:0004616^molecular_function^phosphogluconate dehydrogenase (decarboxylating) activity
TRINITY_DN14498_c0_g1	-5.4619	2.9906e-26	4.91765e-25	PREDICTED: probable phospholipase A2 homolog 1	6.0e-24	PLA21_ORYSJ^PLA21_ORYSJ^Q:944-492,H:33-129^37.748%ID^E:1.67e-23^RecName: Full=Probable phospholipase A2 homolog 1;^Eukaryota; Viridiplantae; Streptophyta; Embryophyta; Tracheophyta; Spermatophyta; Magnoliophyta; Liliopsida; Poales; Poaceae; BOP clade; Oryzoideae; Oryzeae; Oryzinae; Oryza	PLA21_ORYSJ^PLA21_ORYSJ^Q:39-192,H:33-132^36.364%ID^E:1.14e-24^RecName: Full=Probable phospholipase A2 homolog 1;^Eukaryota; Viridiplantae; Streptophyta; Embryophyta; Tracheophyta; Spermatophyta; Magnoliophyta; Liliopsida; Poales; Poaceae; BOP clade; Oryzoideae; Oryzeae; Oryzinae; Oryza	.	ENOG410YKKG^Phospholipase A2	.	GO:0005576^cellular_component^extracellular region`GO:0005509^molecular_function^calcium ion binding`GO:0004623^molecular_function^phospholipase A2 activity`GO:0050482^biological_process^arachidonic acid secretion`GO:0016042^biological_process^lipid catabolic process`GO:0006644^biological_process^phospholipid metabolic process	.
TRINITY_DN23527_c1_g1	-5.4602	1.8022e-72	2.35595e-70	hypothetical protein CBR_g12968 [Chara braunii]	5.0e-19	SYNC1_ARATH^SYNC1_ARATH^Q:448-176,H:15-107^51.613%ID^E:1.48e-19^RecName: Full=Asparagine--tRNA ligase, cytoplasmic 1 {ECO:0000305};^Eukaryota; Viridiplantae; Streptophyta; Embryophyta; Tracheophyta; Spermatophyta; Magnoliophyta; eudicotyledons; Gunneridae; Pentapetalae; rosids; malvids; Brassicales; Brassicaceae; Camelineae; Arabidopsis	.	.	COG0017^asparaginyl-tRNA synthetase	KEGG:ath:AT5G56680`KO:K01893	GO:0009507^cellular_component^chloroplast`GO:0005829^cellular_component^cytosol`GO:0005739^cellular_component^mitochondrion`GO:0004816^molecular_function^asparagine-tRNA ligase activity`GO:0005524^molecular_function^ATP binding`GO:0003677^molecular_function^DNA binding`GO:0006421^biological_process^asparaginyl-tRNA aminoacylation`GO:0009793^biological_process^embryo development ending in seed dor…	.
TRINITY_DN13513_c0_g1	-5.45777	5.0586e-41	1.87606e-39	uncharacterized protein LOC9643298 [Selaginella moellendorffii]	1.0e-48	IMD_STRAJ^IMD_STRAJ^Q:999-331,H:15-237^33.478%ID^E:1.42e-22^RecName: Full=Inhibition of morphological differentiation protein;^Bacteria; Actinobacteria; Streptomycetales; Streptomycetaceae; Streptomyces	IMD_STRAJ^IMD_STRAJ^Q:158-380,H:15-237^33.478%ID^E:4.76e-23^RecName: Full=Inhibition of morphological differentiation protein;^Bacteria; Actinobacteria; Streptomycetales; Streptomycetaceae; Streptomyces	PF12710.6^HAD^haloacid dehalogenase-like hydrolase^158-344^E:9.5e-27	.	.	GO:0016787^molecular_function^hydrolase activity`GO:0046872^molecular_function^metal ion binding	.
TRINITY_DN12218_c0_g1	-5.45738	8.4347e-22	1.03984e-20			.	.	.	.	.	.	.
TRINITY_DN16408_c0_g2	-5.45616	9.6561e-16	7.3463e-15			PUR2_RHILO^PUR2_RHILO^Q:1-114,H:386-423^60.526%ID^E:5.5e-10^RecName: Full=Phosphoribosylamine--glycine ligase {ECO:0000255|HAMAP-Rule:MF_00138};^Bacteria; Proteobacteria; Alphaproteobacteria; Rhizobiales; Phyllobacteriaceae; Mesorhizobium	.	.	COG0151^Phosphoribosylglycinamide synthetase	KEGG:mlo:mlr7447`KO:K01945	GO:0005524^molecular_function^ATP binding`GO:0046872^molecular_function^metal ion binding`GO:0004637^molecular_function^phosphoribosylamine-glycine ligase activity`GO:0006189^biological_process^'de novo' IMP biosynthetic process`GO:0009113^biological_process^purine nucleobase biosynthetic process	.
TRINITY_DN13511_c2_g1	-5.43952	2.4466e-58	1.8497e-56	hypothetical protein GLYMA_19G038400 [Glycine max]	1.2e-16	6PGD2_SPIOL^6PGD2_SPIOL^Q:290-436,H:47-95^89.796%ID^E:1.29e-21^RecName: Full=6-phosphogluconate dehydrogenase, decarboxylating 2, chloroplastic;^Eukaryota; Viridiplantae; Streptophyta; Embryophyta; Tracheophyta; Spermatophyta; Magnoliophyta; eudicotyledons; Gunneridae; Pentapetalae; Caryophyllales; Chenopodiaceae; Chenopodioideae; Anserineae; Spinacia	6PGD2_SPIOL^6PGD2_SPIOL^Q:97-145,H:47-95^89.796%ID^E:1.16e-21^RecName: Full=6-phosphogluconate dehydrogenase, decarboxylating 2, chloroplastic;^Eukaryota; Viridiplantae; Streptophyta; Embryophyta; Tracheophyta; Spermatophyta; Magnoliophyta; eudicotyledons; Gunneridae; Pentapetalae; Caryophyllales; Chenopodiaceae; Chenopodioideae; Anserineae; Spinacia	PF03446.14^NAD_binding_2^NAD binding domain of 6-phosphogluconate dehydrogenase^100-140^E:1.5e-11	.	.	GO:0009507^cellular_component^chloroplast`GO:0004616^molecular_function^phosphogluconate dehydrogenase (decarboxylating) activity`GO:0019521^biological_process^D-gluconate metabolic process`GO:0055114^biological_process^oxidation-reduction process`GO:0006098^biological_process^pentose-phosphate shunt	GO:0004616^molecular_function^phosphogluconate dehydrogenase (decarboxylating) activity`GO:0055114^biological_process^oxidation-reduction process
TRINITY_DN15371_c0_g1	-5.43655	8.2077e-66	8.28027e-64	hypothetical protein MARPO_0002s0118 [Marchantia polymorpha]	1.0e-61	DNAJ_CALS4^DNAJ_CALS4^Q:561-761,H:7-67^52.239%ID^E:2.94e-12^RecName: Full=Chaperone protein DnaJ {ECO:0000255|HAMAP-Rule:MF_01152};^Bacteria; Firmicutes; Clostridia; Thermoanaerobacterales; Thermoanaerobacteraceae; Caldanaerobacter	DNAJ_CALS4^DNAJ_CALS4^Q:161-227,H:7-67^52.239%ID^E:1.54e-12^RecName: Full=Chaperone protein DnaJ {ECO:0000255|HAMAP-Rule:MF_01152};^Bacteria; Firmicutes; Clostridia; Thermoanaerobacterales; Thermoanaerobacteraceae; Caldanaerobacter	PF00226.30^DnaJ^DnaJ domain^160-227^E:4.4e-18	COG0484^ATP binding to DnaK triggers the release of the substrate protein, thus completing the reaction cycle. Several rounds of ATP-dependent interactions between DnaJ, DnaK and GrpE are required for fully efficient folding. Also involved, together with	KEGG:tte:TTE0956`KO:K03686	GO:0005737^cellular_component^cytoplasm`GO:0005524^molecular_function^ATP binding`GO:0031072^molecular_function^heat shock protein binding`GO:0046872^molecular_function^metal ion binding`GO:0051082^molecular_function^unfolded protein binding`GO:0006260^biological_process^DNA replication`GO:0006457^biological_process^protein folding`GO:0009408^biological_process^response to heat	.
TRINITY_DN22691_c0_g1	-5.43629	1.5401e-13	9.53234e-13			.	.	.	.	.	.	.
TRINITY_DN18764_c3_g1	-5.42745	1.734e-108	7.6622e-106	hypothetical protein AXG93_3932s1090 [Marchantia polymorpha subsp.	7.9e-45	BCCP1_ARATH^BCCP1_ARATH^Q:403-957,H:109-280^50.538%ID^E:3.45e-34^RecName: Full=Biotin carboxyl carrier protein of acetyl-CoA carboxylase 1, chloroplastic;^Eukaryota; Viridiplantae; Streptophyta; Embryophyta; Tracheophyta; Spermatophyta; Magnoliophyta; eudicotyledons; Gunneridae; Pentapetalae; rosids; malvids; Brassicales; Brassicaceae; Camelineae; Arabidopsis	BCCP_SOYBN^BCCP_SOYBN^Q:84-268,H:93-262^53.514%ID^E:1.06e-51^RecName: Full=Biotin carboxyl carrier protein of acetyl-CoA carboxylase, chloroplastic;^Eukaryota; Viridiplantae; Streptophyta; Embryophyta; Tracheophyta; Spermatophyta; Magnoliophyta; eudicotyledons; Gunneridae; Pentapetalae; rosids; fabids; Fabales; Fabaceae; Papilionoideae; Phaseoleae; Glycine; Soja	PF00364.21^Biotin_lipoyl^Biotin-requiring enzyme^194-266^E:6.6e-22	COG0511^Acetyl-CoA carboxylase, biotin carboxyl carrier protein	KEGG:gmx:548072`KO:K02160	GO:0009317^cellular_component^acetyl-CoA carboxylase complex`GO:0009507^cellular_component^chloroplast`GO:0003989^molecular_function^acetyl-CoA carboxylase activity`GO:0006633^biological_process^fatty acid biosynthetic process	.
TRINITY_DN20254_c0_g3	-5.42509	2.9831e-16	2.37127e-15			.	.	.	.	.	.	.
TRINITY_DN19039_c1_g1	-5.42451	1.294e-119	8.8276e-117	photosystem II 22 kDa protein, chloroplastic-like	3.5e-43	PSBS_SOLLC^PSBS_SOLLC^Q:279-1,H:97-196^73%ID^E:2.82e-31^RecName: Full=Photosystem II 22 kDa protein, chloroplastic;^Eukaryota; Viridiplantae; Streptophyta; Embryophyta; Tracheophyta; Spermatophyta; Magnoliophyta; eudicotyledons; Gunneridae; Pentapetalae; asterids; lamiids; Solanales; Solanaceae; Solanoideae; Solaneae; Solanum; Lycopersicon`PSBS_SOLLC^PSBS_SOLLC^Q:279-142,H:203-248^65.217%ID^E:4.3…	PSBS_SOLLC^PSBS_SOLLC^Q:83-199,H:74-196^73.387%ID^E:1.25e-42^RecName: Full=Photosystem II 22 kDa protein, chloroplastic;^Eukaryota; Viridiplantae; Streptophyta; Embryophyta; Tracheophyta; Spermatophyta; Magnoliophyta; eudicotyledons; Gunneridae; Pentapetalae; asterids; lamiids; Solanales; Solanaceae; Solanoideae; Solaneae; Solanum; Lycopersicon`PSBS_SOLLC^PSBS_SOLLC^Q:103-152,H:199-248^68%ID^E:3.…	PF00504.20^Chloroa_b-bind^Chlorophyll A-B binding protein^101-151^E:3.4e-05	ENOG4111VNI^Photosystem II 22 kDa protein	KEGG:sly:101260830`KO:K03542	GO:0009535^cellular_component^chloroplast thylakoid membrane`GO:0016021^cellular_component^integral component of membrane`GO:0009523^cellular_component^photosystem II`GO:0019904^molecular_function^protein domain specific binding`GO:0022891^molecular_function^substrate-specific transmembrane transporter activity`GO:0010196^biological_process^nonphotochemical quenching`GO:0015979^biological_process…	.
TRINITY_DN20708_c0_g4	-5.42215	6.2121e-59	4.7538e-57	major facilitator superfamily protein [Klebsormidium nitens]	2.4e-33	PTR36_ARATH^PTR36_ARATH^Q:125-628,H:293-467^28.814%ID^E:1.83e-14^RecName: Full=Probable peptide/nitrate transporter At3g43790;^Eukaryota; Viridiplantae; Streptophyta; Embryophyta; Tracheophyta; Spermatophyta; Magnoliophyta; eudicotyledons; Gunneridae; Pentapetalae; rosids; malvids; Brassicales; Brassicaceae; Camelineae; Arabidopsis	PTR36_ARATH^PTR36_ARATH^Q:42-209,H:293-467^28.814%ID^E:3.35e-15^RecName: Full=Probable peptide/nitrate transporter At3g43790;^Eukaryota; Viridiplantae; Streptophyta; Embryophyta; Tracheophyta; Spermatophyta; Magnoliophyta; eudicotyledons; Gunneridae; Pentapetalae; rosids; malvids; Brassicales; Brassicaceae; Camelineae; Arabidopsis	.	ENOG410XSE0^Major Facilitator superfamily	KEGG:ath:AT3G43790	GO:0016021^cellular_component^integral component of membrane`GO:0009705^cellular_component^plant-type vacuole membrane`GO:0005886^cellular_component^plasma membrane`GO:0022821^molecular_function^potassium ion antiporter activity`GO:0090333^biological_process^regulation of stomatal closure`GO:0009624^biological_process^response to nematode	.
TRINITY_DN24120_c1_g1	-5.41759	3.2325e-44	1.38551e-42	Calcium transporting ATPase [Klebsormidium nitens]	1.2e-90	ACA8_ARATH^ACA8_ARATH^Q:929-3,H:541-851^53.651%ID^E:1.15e-102^RecName: Full=Calcium-transporting ATPase 8, plasma membrane-type;^Eukaryota; Viridiplantae; Streptophyta; Embryophyta; Tracheophyta; Spermatophyta; Magnoliophyta; eudicotyledons; Gunneridae; Pentapetalae; rosids; malvids; Brassicales; Brassicaceae; Camelineae; Arabidopsis	ACA8_ARATH^ACA8_ARATH^Q:4-312,H:541-851^53.651%ID^E:1.03e-102^RecName: Full=Calcium-transporting ATPase 8, plasma membrane-type;^Eukaryota; Viridiplantae; Streptophyta; Embryophyta; Tracheophyta; Spermatophyta; Magnoliophyta; eudicotyledons; Gunneridae; Pentapetalae; rosids; malvids; Brassicales; Brassicaceae; Camelineae; Arabidopsis	PF13246.5^Cation_ATPase^Cation transport ATPase (P-type)^4-75^E:9.9e-16`PF00702.25^Hydrolase^haloacid dehalogenase-like hydrolase^111-258^E:3.4e-16`PF08282.11^Hydrolase_3^haloacid dehalogenase-like hydrolase^230-290^E:3.1e-05	ENOG410XNNC^ATPase, Ca transporting, plasma membrane	KEGG:ath:AT5G57110`KO:K01537	GO:0005887^cellular_component^integral component of plasma membrane`GO:0043231^cellular_component^intracellular membrane-bounded organelle`GO:0016020^cellular_component^membrane`GO:0005886^cellular_component^plasma membrane`GO:0009506^cellular_component^plasmodesma`GO:0005524^molecular_function^ATP binding`GO:0005388^molecular_function^calcium-transporting ATPase activity`GO:0005516^molecular_fun…	.
TRINITY_DN16588_c0_g1	-5.41589	4.0939e-26	6.66556e-25			.	.	.	.	.	.	.
TRINITY_DN22376_c0_g1	-5.41408	6.5978e-29	1.28495e-27	serine/threonine-protein kinase MARK2, partial [Clonorchis sinensis]	1.4e-26	BRSK1_HUMAN^BRSK1_HUMAN^Q:3-296,H:70-165^45.918%ID^E:7.91e-26^RecName: Full=Serine/threonine-protein kinase BRSK1;^Eukaryota; Metazoa; Chordata; Craniata; Vertebrata; Euteleostomi; Mammalia; Eutheria; Euarchontoglires; Primates; Haplorrhini; Catarrhini; Hominidae; Homo	BRSK1_HUMAN^BRSK1_HUMAN^Q:1-98,H:70-165^45.918%ID^E:7.12e-26^RecName: Full=Serine/threonine-protein kinase BRSK1;^Eukaryota; Metazoa; Chordata; Craniata; Vertebrata; Euteleostomi; Mammalia; Eutheria; Euarchontoglires; Primates; Haplorrhini; Catarrhini; Hominidae; Homo	PF07714.16^Pkinase_Tyr^Protein tyrosine kinase^3-99^E:1.2e-16`PF00069.24^Pkinase^Protein kinase domain^4-99^E:2.4e-28`PF06293.13^Kdo^Lipopolysaccharide kinase (Kdo/WaaP) family^31-99^E:3.6e-06	ENOG410XNQ0^CAMK family protein kinase	KEGG:hsa:84446`KO:K08796	GO:0030054^cellular_component^cell junction`GO:0005813^cellular_component^centrosome`GO:0005737^cellular_component^cytoplasm`GO:0005654^cellular_component^nucleoplasm`GO:0005634^cellular_component^nucleus`GO:0008021^cellular_component^synaptic vesicle`GO:0005524^molecular_function^ATP binding`GO:0043015^molecular_function^gamma-tubulin binding`GO:0000287^molecular_function^magnesium ion binding`G…	GO:0004672^molecular_function^protein kinase activity`GO:0006468^biological_process^protein phosphorylation`GO:0005524^molecular_function^ATP binding`GO:0016773^molecular_function^phosphotransferase activity, alcohol group as acceptor`GO:0016020^cellular_
TRINITY_DN15923_c0_g1	-5.40726	1.5851e-97	4.87585e-95	Photosystem I reaction center subunit XI,	4.5e-13	PSAL_HORVU^PSAL_HORVU^Q:606-109,H:41-206^76.506%ID^E:1.56e-67^RecName: Full=Photosystem I reaction center subunit XI, chloroplastic;^Eukaryota; Viridiplantae; Streptophyta; Embryophyta; Tracheophyta; Spermatophyta; Magnoliophyta; Liliopsida; Poales; Poaceae; BOP clade; Pooideae; Triticodae; Triticeae; Hordeinae; Hordeum	PSAL_HORVU^PSAL_HORVU^Q:48-213,H:41-206^76.506%ID^E:2.5e-82^RecName: Full=Photosystem I reaction center subunit XI, chloroplastic;^Eukaryota; Viridiplantae; Streptophyta; Embryophyta; Tracheophyta; Spermatophyta; Magnoliophyta; Liliopsida; Poales; Poaceae; BOP clade; Pooideae; Triticodae; Triticeae; Hordeinae; Hordeum	PF02605.14^PsaL^Photosystem I reaction centre subunit XI^59-210^E:8e-55	ENOG4111KFU^photosystem I reaction center	.	GO:0009535^cellular_component^chloroplast thylakoid membrane`GO:0016021^cellular_component^integral component of membrane`GO:0009538^cellular_component^photosystem I reaction center`GO:0015979^biological_process^photosynthesis	GO:0015979^biological_process^photosynthesis`GO:0009522^cellular_component^photosystem I`GO:0009538^cellular_component^photosystem I reaction center
TRINITY_DN12290_c0_g1	-5.40133	3.7291e-37	1.14146e-35			.	.	.	.	.	.	.
TRINITY_DN11966_c0_g1	-5.39678	4.4031e-31	9.75623e-30			.	.	.	.	.	.	.
TRINITY_DN17192_c0_g1	-5.39345	1.9017e-66	1.99552e-64	uncharacterized protein LOC112276432 isoform X1 [Physcomitrella	2.1e-55	AAKB1_PIG^AAKB1_PIG^Q:414-644,H:47-121^41.558%ID^E:6.21e-12^RecName: Full=5'-AMP-activated protein kinase subunit beta-1;^Eukaryota; Metazoa; Chordata; Craniata; Vertebrata; Euteleostomi; Mammalia; Eutheria; Laurasiatheria; Cetartiodactyla; Suina; Suidae; Sus	AAKB1_PIG^AAKB1_PIG^Q:79-155,H:47-121^41.558%ID^E:9.46e-13^RecName: Full=5'-AMP-activated protein kinase subunit beta-1;^Eukaryota; Metazoa; Chordata; Craniata; Vertebrata; Euteleostomi; Mammalia; Eutheria; Laurasiatheria; Cetartiodactyla; Suina; Suidae; Sus	PF16561.4^AMPK1_CBM^Glycogen recognition site of AMP-activated protein kinase^77-158^E:3.1e-24`PF11210.7^DUF2996^Protein of unknown function (DUF2996)^210-307^E:5.3e-15	ENOG410XRB3^Protein kinase, AMP-activated, beta	.	GO:0031588^cellular_component^nucleotide-activated protein kinase complex`GO:0006633^biological_process^fatty acid biosynthetic process`GO:0045859^biological_process^regulation of protein kinase activity`GO:0007165^biological_process^signal transduction	.
TRINITY_DN15453_c0_g1	-5.39279	1.2113e-84	2.46792e-82	hypothetical protein CBR_g40448 [Chara braunii]	1.1e-64	CB12_PETHY^CB12_PETHY^Q:245-934,H:30-267^52.521%ID^E:8.2e-76^RecName: Full=Chlorophyll a-b binding protein, chloroplastic;^Eukaryota; Viridiplantae; Streptophyta; Embryophyta; Tracheophyta; Spermatophyta; Magnoliophyta; eudicotyledons; Gunneridae; Pentapetalae; asterids; lamiids; Solanales; Solanaceae; Petunioideae; Petunia	CB12_SOLLC^CB12_SOLLC^Q:1-150,H:115-267^53.595%ID^E:1.27e-47^RecName: Full=Chlorophyll a-b binding protein 7, chloroplastic;^Eukaryota; Viridiplantae; Streptophyta; Embryophyta; Tracheophyta; Spermatophyta; Magnoliophyta; eudicotyledons; Gunneridae; Pentapetalae; asterids; lamiids; Solanales; Solanaceae; Solanoideae; Solaneae; Solanum; Lycopersicon	PF00504.20^Chloroa_b-bind^Chlorophyll A-B binding protein^1-123^E:9.7e-25	ENOG410XTCT^Chlorophyll A-B binding protein	KEGG:sly:101264376`KO:K08908	GO:0009941^cellular_component^chloroplast envelope`GO:0009535^cellular_component^chloroplast thylakoid membrane`GO:0016021^cellular_component^integral component of membrane`GO:0009522^cellular_component^photosystem I`GO:0009523^cellular_component^photosystem II`GO:0010287^cellular_component^plastoglobule`GO:0016168^molecular_function^chlorophyll binding`GO:0046872^molecular_function^metal ion bin…	.
TRINITY_DN13280_c0_g2	-5.39176	6.3099e-14	4.04191e-13			.	.	.	.	.	.	.
TRINITY_DN23003_c0_g1	-5.38964	9.7485e-87	2.16374e-84	inorganic pyrophosphatase [Klebsormidium nitens]	2.3e-58	IPYR6_ARATH^IPYR6_ARATH^Q:268-807,H:18-209^54.404%ID^E:5.26e-67^RecName: Full=Soluble inorganic pyrophosphatase 6, chloroplastic {ECO:0000303|PubMed:15135060};^Eukaryota; Viridiplantae; Streptophyta; Embryophyta; Tracheophyta; Spermatophyta; Magnoliophyta; eudicotyledons; Gunneridae; Pentapetalae; rosids; malvids; Brassicales; Brassicaceae; Camelineae; Arabidopsis	IPYR6_ARATH^IPYR6_ARATH^Q:90-269,H:18-209^54.404%ID^E:4.74e-67^RecName: Full=Soluble inorganic pyrophosphatase 6, chloroplastic {ECO:0000303|PubMed:15135060};^Eukaryota; Viridiplantae; Streptophyta; Embryophyta; Tracheophyta; Spermatophyta; Magnoliophyta; eudicotyledons; Gunneridae; Pentapetalae; rosids; malvids; Brassicales; Brassicaceae; Camelineae; Arabidopsis	PF00719.18^Pyrophosphatase^Inorganic pyrophosphatase^167-268^E:2.2e-24	COG0221^Pyrophosphate phospho-hydrolase	KEGG:ath:AT5G09650`KO:K01507	GO:0009507^cellular_component^chloroplast`GO:0009941^cellular_component^chloroplast envelope`GO:0009570^cellular_component^chloroplast stroma`GO:0009536^cellular_component^plastid`GO:0009579^cellular_component^thylakoid`GO:0004427^molecular_function^inorganic diphosphatase activity`GO:0000287^molecular_function^magnesium ion binding`GO:0042742^biological_process^defense response to bacterium`GO:0…	GO:0000287^molecular_function^magnesium ion binding`GO:0004427^molecular_function^inorganic diphosphatase activity`GO:0006796^biological_process^phosphate-containing compound metabolic process`GO:0005737^cellular_component^cytoplasm
TRINITY_DN17689_c0_g1	-5.38656	1.7867e-12	9.99447e-12	hypothetical protein BW897_28085 [Bacillus cereus]	4.3e-72	PLC_STAA8^PLC_STAA8^Q:1323-493,H:10-297^30.097%ID^E:1.25e-23^RecName: Full=1-phosphatidylinositol phosphodiesterase;^Bacteria; Firmicutes; Bacilli; Bacillales; Staphylococcaceae; Staphylococcus	PLC_STAA8^PLC_STAA8^Q:15-291,H:10-297^30.097%ID^E:1.11e-24^RecName: Full=1-phosphatidylinositol phosphodiesterase;^Bacteria; Firmicutes; Bacilli; Bacillales; Staphylococcaceae; Staphylococcus	PF00388.18^PI-PLC-X^Phosphatidylinositol-specific phospholipase C, X domain^63-199^E:2.6e-09	ENOG410ZKFY^phospholipase C	KEGG:sao:SAOUHSC_00051`KO:K01771	GO:0005576^cellular_component^extracellular region`GO:0004436^molecular_function^phosphatidylinositol diacylglycerol-lyase activity`GO:0008081^molecular_function^phosphoric diester hydrolase activity`GO:0004871^molecular_function^signal transducer activity`GO:0016042^biological_process^lipid catabolic process`GO:0009405^biological_process^pathogenesis	.
TRINITY_DN20869_c0_g1	-5.38328	1.317e-101	4.4926e-99			.	DNAJ_EXISA^DNAJ_EXISA^Q:71-125,H:7-61^52.727%ID^E:8.53e-11^RecName: Full=Chaperone protein DnaJ {ECO:0000255|HAMAP-Rule:MF_01152};^Bacteria; Firmicutes; Bacilli; Bacillales; Bacillales Family XII. Incertae Sedis; Exiguobacterium	PF00226.30^DnaJ^DnaJ domain^70-119^E:2.8e-15	COG0484^ATP binding to DnaK triggers the release of the substrate protein, thus completing the reaction cycle. Several rounds of ATP-dependent interactions between DnaJ, DnaK and GrpE are required for fully efficient folding. Also involved, together with	KEGG:eat:EAT1b_0615`KO:K03686	GO:0005737^cellular_component^cytoplasm`GO:0005524^molecular_function^ATP binding`GO:0031072^molecular_function^heat shock protein binding`GO:0046872^molecular_function^metal ion binding`GO:0051082^molecular_function^unfolded protein binding`GO:0006260^biological_process^DNA replication`GO:0006457^biological_process^protein folding`GO:0009408^biological_process^response to heat	.
TRINITY_DN7263_c0_g1	-5.38196	5.6138e-15	3.98493e-14	OTU domain-containing protein DDB_G0284757 [Cicer arietinum]	8.1e-28	Y4757_DICDI^Y4757_DICDI^Q:849-1256,H:622-765^32.653%ID^E:5.5e-14^RecName: Full=OTU domain-containing protein DDB_G0284757;^Eukaryota; Amoebozoa; Mycetozoa; Dictyosteliida; Dictyostelium	Y4757_DICDI^Y4757_DICDI^Q:194-329,H:622-765^32.653%ID^E:1.23e-14^RecName: Full=OTU domain-containing protein DDB_G0284757;^Eukaryota; Amoebozoa; Mycetozoa; Dictyosteliida; Dictyostelium	PF02338.18^OTU^OTU-like cysteine protease^213-304^E:8.9e-13	ENOG4111GFM^OTU-like cysteine protease	KEGG:ddi:DDB_G0284757	GO:0008234^molecular_function^cysteine-type peptidase activity	.
TRINITY_DN19366_c1_g1	-5.37348	2.638e-101	8.8984e-99	photosystem II 22 kDa protein, chloroplastic	1.7e-46	PSBS_SOLLC^PSBS_SOLLC^Q:383-3,H:101-234^74.627%ID^E:2.9e-51^RecName: Full=Photosystem II 22 kDa protein, chloroplastic;^Eukaryota; Viridiplantae; Streptophyta; Embryophyta; Tracheophyta; Spermatophyta; Magnoliophyta; eudicotyledons; Gunneridae; Pentapetalae; asterids; lamiids; Solanales; Solanaceae; Solanoideae; Solaneae; Solanum; Lycopersicon`PSBS_SOLLC^PSBS_SOLLC^Q:383-258,H:207-248^64.286%ID^E…	PSBS_SOLLC^PSBS_SOLLC^Q:1-127,H:101-234^74.627%ID^E:2.61e-51^RecName: Full=Photosystem II 22 kDa protein, chloroplastic;^Eukaryota; Viridiplantae; Streptophyta; Embryophyta; Tracheophyta; Spermatophyta; Magnoliophyta; eudicotyledons; Gunneridae; Pentapetalae; asterids; lamiids; Solanales; Solanaceae; Solanoideae; Solaneae; Solanum; Lycopersicon`PSBS_SOLLC^PSBS_SOLLC^Q:1-42,H:207-248^64.286%ID^E:8…	PF00504.20^Chloroa_b-bind^Chlorophyll A-B binding protein^4-111^E:1.7e-06	ENOG4111VNI^Photosystem II 22 kDa protein	KEGG:sly:101260830`KO:K03542	GO:0009535^cellular_component^chloroplast thylakoid membrane`GO:0016021^cellular_component^integral component of membrane`GO:0009523^cellular_component^photosystem II`GO:0019904^molecular_function^protein domain specific binding`GO:0022891^molecular_function^substrate-specific transmembrane transporter activity`GO:0010196^biological_process^nonphotochemical quenching`GO:0015979^biological_process…	.
TRINITY_DN5595_c0_g1	-5.3722	5.4454e-10	2.35459e-09	hypothetical protein BRADI_1g26070v3 [Brachypodium distachyon]	9.0e-35	LTD_ORYSJ^LTD_ORYSJ^Q:296-673,H:48-170^61.905%ID^E:7.28e-45^RecName: Full=Protein LHCP TRANSLOCATION DEFECT;^Eukaryota; Viridiplantae; Streptophyta; Embryophyta; Tracheophyta; Spermatophyta; Magnoliophyta; Liliopsida; Poales; Poaceae; BOP clade; Oryzoideae; Oryzeae; Oryzinae; Oryza	LTD_ORYSJ^LTD_ORYSJ^Q:20-157,H:36-170^57.971%ID^E:1.05e-47^RecName: Full=Protein LHCP TRANSLOCATION DEFECT;^Eukaryota; Viridiplantae; Streptophyta; Embryophyta; Tracheophyta; Spermatophyta; Magnoliophyta; Liliopsida; Poales; Poaceae; BOP clade; Oryzoideae; Oryzeae; Oryzinae; Oryza	.	ENOG4111Q7E^Involved in the import of light-harvesting complex proteins (LHCP) and subsequent routing of these proteins to the chloroplast signal recognition particle (SRP) pathway	KEGG:osa:4343402	GO:0009941^cellular_component^chloroplast envelope`GO:0009570^cellular_component^chloroplast stroma`GO:0006886^biological_process^intracellular protein transport	.
TRINITY_DN13187_c0_g1	-5.37169	1.391e-104	5.3886e-102	uncharacterized protein LOC112285917 isoform X2 [Physcomitrella	1.8e-43	PSBY_SPIOL^PSBY_SPIOL^Q:272-667,H:56-196^39.716%ID^E:8.19e-14^RecName: Full=Photosystem II core complex proteins psbY, chloroplastic;^Eukaryota; Viridiplantae; Streptophyta; Embryophyta; Tracheophyta; Spermatophyta; Magnoliophyta; eudicotyledons; Gunneridae; Pentapetalae; Caryophyllales; Chenopodiaceae; Chenopodioideae; Anserineae; Spinacia	PSBY_SPIOL^PSBY_SPIOL^Q:57-188,H:56-196^48.252%ID^E:5.85e-25^RecName: Full=Photosystem II core complex proteins psbY, chloroplastic;^Eukaryota; Viridiplantae; Streptophyta; Embryophyta; Tracheophyta; Spermatophyta; Magnoliophyta; eudicotyledons; Gunneridae; Pentapetalae; Caryophyllales; Chenopodiaceae; Chenopodioideae; Anserineae; Spinacia`PSBY_SPIOL^PSBY_SPIOL^Q:126-281,H:55-198^42.683%ID^E:1.04…	PF06298.10^PsbY^Photosystem II protein Y (PsbY)^88-120^E:2.9e-14`PF06298.10^PsbY^Photosystem II protein Y (PsbY)^156-188^E:9.2e-12`PF06298.10^PsbY^Photosystem II protein Y (PsbY)^247-280^E:1.2e-11	.	.	GO:0009535^cellular_component^chloroplast thylakoid membrane`GO:0016021^cellular_component^integral component of membrane`GO:0009523^cellular_component^photosystem II`GO:0030145^molecular_function^manganese ion binding`GO:0015979^biological_process^photosynthesis	GO:0030145^molecular_function^manganese ion binding`GO:0015979^biological_process^photosynthesis`GO:0009523^cellular_component^photosystem II`GO:0016021^cellular_component^integral component of membrane
TRINITY_DN23355_c0_g3	-5.36991	7.2738e-16	5.5894e-15	Cyclopropane-fatty-acyl-phospholipid synthase [Klebsormidium nitens]	1.2e-14	.	.	.	.	.	.	.
TRINITY_DN22652_c0_g2	-5.36553	5.8555e-67	6.24887e-65	PAS domain S-box protein [Alteromonas facilis]	1.6e-28	.	.	PF13185.5^GAF_2^GAF domain^769-911^E:3.1e-10	.	.	.	GO:0005515^molecular_function^protein binding
TRINITY_DN23286_c2_g1	-5.36235	1.8807e-12	1.04918e-11			.	.	.	.	.	.	.
TRINITY_DN15711_c0_g1	-5.36099	2.3525e-11	1.17467e-10	Major facilitator superfamily protein [Klebsormidium nitens]	1.0e-130	S15A1_RABIT^S15A1_RABIT^Q:301-1644,H:13-406^34.335%ID^E:2.44e-77^RecName: Full=Solute carrier family 15 member 1;^Eukaryota; Metazoa; Chordata; Craniata; Vertebrata; Euteleostomi; Mammalia; Eutheria; Euarchontoglires; Glires; Lagomorpha; Leporidae; Oryctolagus`S15A1_RABIT^S15A1_RABIT^Q:1738-2028,H:578-673^41.237%ID^E:2.42e-15^RecName: Full=Solute carrier family 15 member 1;^Eukaryota; Metazoa; Ch…	S15A1_HUMAN^S15A1_HUMAN^Q:40-469,H:13-391^36.384%ID^E:6.84e-81^RecName: Full=Solute carrier family 15 member 1;^Eukaryota; Metazoa; Chordata; Craniata; Vertebrata; Euteleostomi; Mammalia; Eutheria; Euarchontoglires; Primates; Haplorrhini; Catarrhini; Hominidae; Homo`S15A1_HUMAN^S15A1_HUMAN^Q:519-618,H:579-677^37%ID^E:1.14e-13^RecName: Full=Solute carrier family 15 member 1;^Eukaryota; Metazoa; Ch…	PF00854.20^PTR2^POT family^108-258^E:8.5e-47`PF00854.20^PTR2^POT family^350-463^E:4.8e-37`PF00854.20^PTR2^POT family^518-579^E:2.4e-11	COG3104^transporter	KEGG:hsa:6564`KO:K14206	GO:0005903^cellular_component^brush border`GO:0005887^cellular_component^integral component of plasma membrane`GO:0016020^cellular_component^membrane`GO:0005886^cellular_component^plasma membrane`GO:0042936^molecular_function^dipeptide transporter activity`GO:0015252^molecular_function^hydrogen ion channel activity`GO:0015333^molecular_function^peptide:proton symporter activity`GO:0005427^molecul…	GO:0005215^molecular_function^transporter activity`GO:0006810^biological_process^transport`GO:0016020^cellular_component^membrane
TRINITY_DN17430_c0_g3	-5.35936	5.6695e-42	2.19334e-40			.	.	.	.	.	.	.
TRINITY_DN11854_c0_g1	-5.35858	6.9007e-18	6.28476e-17	Methyltransferase-like protein 24 [Symbiodinium microadriaticum]	3.0e-14	.	.	PF13383.5^Methyltransf_22^Methyltransferase domain^59-259^E:7.5e-14`PF05050.11^Methyltransf_21^Methyltransferase FkbM domain^140-241^E:0.00084	.	.	.	.
TRINITY_DN16397_c1_g3	-5.35799	7.5034e-39	2.47811e-37	hypothetical protein DM860_015600 [Cuscuta australis]	4.2e-11	.	.	.	.	.	.	.
TRINITY_DN13065_c0_g2	-5.35578	1.0492e-43	4.34864e-42			.	.	PF02469.21^Fasciclin^Fasciclin domain^53-196^E:0.00012	.	.	.	.
TRINITY_DN20544_c1_g3	-5.34546	6.313e-107	2.6063e-104	hypothetical protein CBR_g52687 [Chara braunii]	1.1e-28	.	.	PF00024.25^PAN_1^PAN domain^147-213^E:1.8e-05`PF14295.5^PAN_4^PAN domain^149-173^E:0.00031	.	.	.	.
TRINITY_DN10423_c0_g1	-5.34178	3.8953e-13	2.31118e-12			.	.	PF01476.19^LysM^LysM domain^72-115^E:0.0077	.	.	.	.
TRINITY_DN24109_c0_g1	-5.34098	1.0591e-42	4.24938e-41			.	.	.	.	.	.	.
TRINITY_DN6921_c0_g1	-5.33729	1.4267e-38	4.64349e-37			.	.	.	.	.	.	.
TRINITY_DN14764_c0_g1	-5.33206	1.5292e-16	1.24458e-15			.	.	PF02469.21^Fasciclin^Fasciclin domain^62-181^E:1.6e-09	.	.	.	.
TRINITY_DN14411_c2_g1	-5.32448	1.035e-122	7.9203e-120	hypothetical protein CBR_g39540 [Chara braunii]	5.1e-12	.	.	PF14295.5^PAN_4^PAN domain^106-131^E:0.0019	.	.	.	.
TRINITY_DN10402_c0_g1	-5.32082	2.4756e-45	1.12406e-43			.	.	.	.	.	.	.
TRINITY_DN20983_c0_g1	-5.3141	1.2199e-29	2.49679e-28	guanylate kinase [Klebsormidium nitens]	1.2e-66	GMK1_ORYSJ^GMK1_ORYSJ^Q:810-1523,H:22-251^47.755%ID^E:1.37e-57^RecName: Full=Guanylate kinase 1;^Eukaryota; Viridiplantae; Streptophyta; Embryophyta; Tracheophyta; Spermatophyta; Magnoliophyta; Liliopsida; Poales; Poaceae; BOP clade; Oryzoideae; Oryzeae; Oryzinae; Oryza	GMK1_ORYSJ^GMK1_ORYSJ^Q:144-398,H:22-268^50.19%ID^E:2.77e-71^RecName: Full=Guanylate kinase 1;^Eukaryota; Viridiplantae; Streptophyta; Embryophyta; Tracheophyta; Spermatophyta; Magnoliophyta; Liliopsida; Poales; Poaceae; BOP clade; Oryzoideae; Oryzeae; Oryzinae; Oryza	PF13418.5^Kelch_4^Galactose oxidase, central domain^90-140^E:3.5e-06`PF13964.5^Kelch_6^Kelch motif^90-134^E:7.8e-07`PF01344.24^Kelch_1^Kelch motif^90-128^E:5.7e-06`PF13415.5^Kelch_3^Galactose oxidase, central domain^99-148^E:2.5e-07`PF13854.5^Kelch_5^Kelc	COG0194^Essential for recycling GMP and indirectly, cGMP (By similarity)	KEGG:osa:4352344`KO:K00942	GO:0005829^cellular_component^cytosol`GO:0005634^cellular_component^nucleus`GO:0005524^molecular_function^ATP binding`GO:0004385^molecular_function^guanylate kinase activity	GO:0005515^molecular_function^protein binding
TRINITY_DN18827_c0_g1	-5.30993	9.7466e-78	1.54445e-75	hypothetical protein CBR_g37477 [Chara braunii]	2.7e-44	CCA24_ARATH^CCA24_ARATH^Q:878-1639,H:194-455^32.836%ID^E:2.51e-30^RecName: Full=Cyclin-A2-4;^Eukaryota; Viridiplantae; Streptophyta; Embryophyta; Tracheophyta; Spermatophyta; Magnoliophyta; eudicotyledons; Gunneridae; Pentapetalae; rosids; malvids; Brassicales; Brassicaceae; Camelineae; Arabidopsis	CCA24_ARATH^CCA24_ARATH^Q:293-546,H:194-455^34.701%ID^E:2.72e-36^RecName: Full=Cyclin-A2-4;^Eukaryota; Viridiplantae; Streptophyta; Embryophyta; Tracheophyta; Spermatophyta; Magnoliophyta; eudicotyledons; Gunneridae; Pentapetalae; rosids; malvids; Brassicales; Brassicaceae; Camelineae; Arabidopsis	PF00134.22^Cyclin_N^Cyclin, N-terminal domain^299-425^E:2.7e-27`PF02984.18^Cyclin_C^Cyclin, C-terminal domain^429-543^E:2e-11	COG5024^g2 mitotic-specific	KEGG:ath:AT1G80370`KO:K06627	GO:0005634^cellular_component^nucleus`GO:0007049^biological_process^cell cycle`GO:0051301^biological_process^cell division`GO:0008283^biological_process^cell proliferation`GO:0010374^biological_process^stomatal complex development	GO:0005634^cellular_component^nucleus
TRINITY_DN17173_c1_g1	-5.3075	1.5136e-63	1.44343e-61	Multidrug resistance-associated protein 1 [Tetrabaena socialis]	1.4e-27	MRP9_HUMAN^MRP9_HUMAN^Q:400-32,H:790-924^28.889%ID^E:5.87e-12^RecName: Full=Multidrug resistance-associated protein 9;^Eukaryota; Metazoa; Chordata; Craniata; Vertebrata; Euteleostomi; Mammalia; Eutheria; Euarchontoglires; Primates; Haplorrhini; Catarrhini; Hominidae; Homo	MRP9_HUMAN^MRP9_HUMAN^Q:98-220,H:790-924^28.889%ID^E:5.28e-12^RecName: Full=Multidrug resistance-associated protein 9;^Eukaryota; Metazoa; Chordata; Craniata; Vertebrata; Euteleostomi; Mammalia; Eutheria; Euarchontoglires; Primates; Haplorrhini; Catarrhini; Hominidae; Homo	PF00664.22^ABC_membrane^ABC transporter transmembrane region^105-221^E:7.2e-14	COG1132^(ABC) transporter	KEGG:hsa:94160`KO:K05672	GO:0016021^cellular_component^integral component of membrane`GO:0016020^cellular_component^membrane`GO:0005739^cellular_component^mitochondrion`GO:0005524^molecular_function^ATP binding`GO:0042626^molecular_function^ATPase activity, coupled to transmembrane movement of substances`GO:0055085^biological_process^transmembrane transport	GO:0005524^molecular_function^ATP binding`GO:0042626^molecular_function^ATPase activity, coupled to transmembrane movement of substances`GO:0006810^biological_process^transport`GO:0055085^biological_process^transmembrane transport`GO:0016021^cellular_comp
TRINITY_DN16710_c1_g2	-5.30655	9.7153e-14	6.12209e-13	xyloglucan endotransglucosylase/hydrolase [Micrasterias denticulata]	9.5e-63	XTH13_ARATH^XTH13_ARATH^Q:850-362,H:57-222^39.535%ID^E:2.49e-24^RecName: Full=Putative xyloglucan endotransglucosylase/hydrolase protein 13;^Eukaryota; Viridiplantae; Streptophyta; Embryophyta; Tracheophyta; Spermatophyta; Magnoliophyta; eudicotyledons; Gunneridae; Pentapetalae; rosids; malvids; Brassicales; Brassicaceae; Camelineae; Arabidopsis	XTH16_ARATH^XTH16_ARATH^Q:85-250,H:58-226^37.714%ID^E:3.92e-29^RecName: Full=Probable xyloglucan endotransglucosylase/hydrolase protein 16;^Eukaryota; Viridiplantae; Streptophyta; Embryophyta; Tracheophyta; Spermatophyta; Magnoliophyta; eudicotyledons; Gunneridae; Pentapetalae; rosids; malvids; Brassicales; Brassicaceae; Camelineae; Arabidopsis	PF00722.20^Glyco_hydro_16^Glycosyl hydrolases family 16^77-224^E:2e-26	COG2273^hydrolase family 16	KEGG:ath:AT3G23730`KO:K08235	GO:0048046^cellular_component^apoplast`GO:0005618^cellular_component^cell wall`GO:0004553^molecular_function^hydrolase activity, hydrolyzing O-glycosyl compounds`GO:0016762^molecular_function^xyloglucan:xyloglucosyl transferase activity`GO:0042546^biological_process^cell wall biogenesis`GO:0071555^biological_process^cell wall organization`GO:0010411^biological_process^xyloglucan metabolic process	GO:0004553^molecular_function^hydrolase activity, hydrolyzing O-glycosyl compounds`GO:0005975^biological_process^carbohydrate metabolic process
TRINITY_DN17319_c1_g2	-5.30212	7.2125e-12	3.78035e-11	BnaAnng37560D [Brassica napus]	3.1e-72	IPYR6_ARATH^IPYR6_ARATH^Q:1306-608,H:59-291^53.648%ID^E:7e-85^RecName: Full=Soluble inorganic pyrophosphatase 6, chloroplastic {ECO:0000303|PubMed:15135060};^Eukaryota; Viridiplantae; Streptophyta; Embryophyta; Tracheophyta; Spermatophyta; Magnoliophyta; eudicotyledons; Gunneridae; Pentapetalae; rosids; malvids; Brassicales; Brassicaceae; Camelineae; Arabidopsis	IPYR6_ARATH^IPYR6_ARATH^Q:19-256,H:59-296^53.361%ID^E:3.4e-89^RecName: Full=Soluble inorganic pyrophosphatase 6, chloroplastic {ECO:0000303|PubMed:15135060};^Eukaryota; Viridiplantae; Streptophyta; Embryophyta; Tracheophyta; Spermatophyta; Magnoliophyta; eudicotyledons; Gunneridae; Pentapetalae; rosids; malvids; Brassicales; Brassicaceae; Camelineae; Arabidopsis	PF00719.18^Pyrophosphatase^Inorganic pyrophosphatase^67-245^E:8.1e-45	COG0221^Pyrophosphate phospho-hydrolase	KEGG:ath:AT5G09650`KO:K01507	GO:0009507^cellular_component^chloroplast`GO:0009941^cellular_component^chloroplast envelope`GO:0009570^cellular_component^chloroplast stroma`GO:0009536^cellular_component^plastid`GO:0009579^cellular_component^thylakoid`GO:0004427^molecular_function^inorganic diphosphatase activity`GO:0000287^molecular_function^magnesium ion binding`GO:0042742^biological_process^defense response to bacterium`GO:0…	GO:0000287^molecular_function^magnesium ion binding`GO:0004427^molecular_function^inorganic diphosphatase activity`GO:0006796^biological_process^phosphate-containing compound metabolic process`GO:0005737^cellular_component^cytoplasm
TRINITY_DN20544_c1_g1	-5.29973	2.764e-120	1.9712e-117			.	.	PF00024.25^PAN_1^PAN domain^103-168^E:0.00013`PF14295.5^PAN_4^PAN domain^105-135^E:0.0001	.	.	.	.
TRINITY_DN22717_c0_g4	-5.29583	5.2153e-40	1.8303e-38	pectin acetylesterase 5-like [Aegilops tauschii subsp.	5.7e-67	PAE3_ARATH^PAE3_ARATH^Q:881-144,H:177-410^33.74%ID^E:1.35e-36^RecName: Full=Pectin acetylesterase 3 {ECO:0000303|PubMed:25115560};^Eukaryota; Viridiplantae; Streptophyta; Embryophyta; Tracheophyta; Spermatophyta; Magnoliophyta; eudicotyledons; Gunneridae; Pentapetalae; rosids; malvids; Brassicales; Brassicaceae; Camelineae; Arabidopsis`PAE3_ARATH^PAE3_ARATH^Q:1532-996,H:53-227^43.017%ID^E:5.84e-3…	PAE6_ARATH^PAE6_ARATH^Q:43-224,H:52-229^41.758%ID^E:4.1e-40^RecName: Full=Pectin acetylesterase 6 {ECO:0000303|PubMed:25115560};^Eukaryota; Viridiplantae; Streptophyta; Embryophyta; Tracheophyta; Spermatophyta; Magnoliophyta; eudicotyledons; Gunneridae; Pentapetalae; rosids; malvids; Brassicales; Brassicaceae; Camelineae; Arabidopsis`PAE6_ARATH^PAE6_ARATH^Q:275-508,H:190-413^34.188%ID^E:1.83e-35^…	PF03283.12^PAE^Pectinacetylesterase^44-218^E:6.2e-57`PF03283.12^PAE^Pectinacetylesterase^307-492^E:2.6e-36	ENOG410XQKD^pectinacetylesterase	KEGG:ath:AT3G62060	GO:0005576^cellular_component^extracellular region`GO:0009505^cellular_component^plant-type cell wall`GO:0052793^molecular_function^pectin acetylesterase activity`GO:0071555^biological_process^cell wall organization	GO:0016787^molecular_function^hydrolase activity
TRINITY_DN19570_c2_g3	-5.29458	6.9343e-41	2.55958e-39	PREDICTED: probable sugar phosphate/phosphate translocator At1g12500	4.9e-43	PT112_ARATH^PT112_ARATH^Q:1-381,H:230-356^74.803%ID^E:4.27e-54^RecName: Full=Probable sugar phosphate/phosphate translocator At1g12500;^Eukaryota; Viridiplantae; Streptophyta; Embryophyta; Tracheophyta; Spermatophyta; Magnoliophyta; eudicotyledons; Gunneridae; Pentapetalae; rosids; malvids; Brassicales; Brassicaceae; Camelineae; Arabidopsis	PT112_ARATH^PT112_ARATH^Q:1-127,H:230-356^74.803%ID^E:1.34e-57^RecName: Full=Probable sugar phosphate/phosphate translocator At1g12500;^Eukaryota; Viridiplantae; Streptophyta; Embryophyta; Tracheophyta; Spermatophyta; Magnoliophyta; eudicotyledons; Gunneridae; Pentapetalae; rosids; malvids; Brassicales; Brassicaceae; Camelineae; Arabidopsis	PF00892.19^EamA^EamA-like transporter family^4-118^E:2.2e-06`PF03151.15^TPT^Triose-phosphate Transporter family^5-119^E:1.1e-16`PF08449.10^UAA^UAA transporter family^7-121^E:2.7e-09	ENOG410XP1S^solute carrier family 35 member	KEGG:ath:AT1G12500	GO:0016021^cellular_component^integral component of membrane`GO:0008643^biological_process^carbohydrate transport	GO:0016020^cellular_component^membrane`GO:0016021^cellular_component^integral component of membrane`GO:0055085^biological_process^transmembrane transport
TRINITY_DN20952_c0_g1	-5.29208	1.5283e-87	3.42499e-85	hypothetical protein MARPO_0135s0007 [Marchantia polymorpha]	7.2e-27	.	.	.	.	.	.	.
TRINITY_DN19960_c0_g1	-5.28908	1.0473e-12	5.97346e-12	PREDICTED: glucan endo-1,3-beta-glucosidase 7-like [Gossypium hirsutum]	4.8e-26	EA6_ARATH^EA6_ARATH^Q:216-980,H:204-475^31.183%ID^E:4.31e-27^RecName: Full=Probable glucan endo-1,3-beta-glucosidase A6;^Eukaryota; Viridiplantae; Streptophyta; Embryophyta; Tracheophyta; Spermatophyta; Magnoliophyta; eudicotyledons; Gunneridae; Pentapetalae; rosids; malvids; Brassicales; Brassicaceae; Camelineae; Arabidopsis	EA6_ARATH^EA6_ARATH^Q:2-242,H:218-475^31.698%ID^E:8.53e-27^RecName: Full=Probable glucan endo-1,3-beta-glucosidase A6;^Eukaryota; Viridiplantae; Streptophyta; Embryophyta; Tracheophyta; Spermatophyta; Magnoliophyta; eudicotyledons; Gunneridae; Pentapetalae; rosids; malvids; Brassicales; Brassicaceae; Camelineae; Arabidopsis	PF00332.17^Glyco_hydro_17^Glycosyl hydrolases family 17^2-142^E:5.7e-28	ENOG41113FY^maternal effect embryo arrest 48	KEGG:ath:AT4G14080	GO:0046658^cellular_component^anchored component of plasma membrane`GO:0042973^molecular_function^glucan endo-1,3-beta-D-glucosidase activity`GO:0004553^molecular_function^hydrolase activity, hydrolyzing O-glycosyl compounds`GO:0030247^molecular_function^polysaccharide binding`GO:0005975^biological_process^carbohydrate metabolic process`GO:0006952^biological_process^defense response`GO:0009793^bi…	GO:0004553^molecular_function^hydrolase activity, hydrolyzing O-glycosyl compounds`GO:0005975^biological_process^carbohydrate metabolic process
TRINITY_DN12676_c0_g1	-5.28585	5.5445e-21	6.45486e-20			.	.	.	.	.	.	.
TRINITY_DN16710_c1_g1	-5.28389	1.2524e-21	1.52538e-20	xyloglucan endotransglucosylase/hydrolase [Micrasterias denticulata]	3.5e-58	XTH16_ARATH^XTH16_ARATH^Q:887-372,H:51-225^35.912%ID^E:3.03e-26^RecName: Full=Probable xyloglucan endotransglucosylase/hydrolase protein 16;^Eukaryota; Viridiplantae; Streptophyta; Embryophyta; Tracheophyta; Spermatophyta; Magnoliophyta; eudicotyledons; Gunneridae; Pentapetalae; rosids; malvids; Brassicales; Brassicaceae; Camelineae; Arabidopsis	XTH5_ARATH^XTH5_ARATH^Q:6-226,H:9-234^34.483%ID^E:1.15e-27^RecName: Full=Probable xyloglucan endotransglucosylase/hydrolase protein 5;^Eukaryota; Viridiplantae; Streptophyta; Embryophyta; Tracheophyta; Spermatophyta; Magnoliophyta; eudicotyledons; Gunneridae; Pentapetalae; rosids; malvids; Brassicales; Brassicaceae; Camelineae; Arabidopsis	PF00722.20^Glyco_hydro_16^Glycosyl hydrolases family 16^43-198^E:1.9e-28	ENOG4110JM4^xyloglucan	KEGG:ath:AT5G13870`KO:K08235	GO:0048046^cellular_component^apoplast`GO:0005618^cellular_component^cell wall`GO:0004553^molecular_function^hydrolase activity, hydrolyzing O-glycosyl compounds`GO:0016762^molecular_function^xyloglucan:xyloglucosyl transferase activity`GO:0042546^biological_process^cell wall biogenesis`GO:0071555^biological_process^cell wall organization`GO:0010411^biological_process^xyloglucan metabolic process	GO:0004553^molecular_function^hydrolase activity, hydrolyzing O-glycosyl compounds`GO:0005975^biological_process^carbohydrate metabolic process
TRINITY_DN16710_c1_g5	-5.28098	8.0615e-20	8.57974e-19	xyloglucan endotransglucosylase/hydrolase [Micrasterias denticulata]	1.8e-60	XTH_BRAOB^XTH_BRAOB^Q:814-281,H:52-232^36.898%ID^E:8.66e-23^RecName: Full=Xyloglucan endotransglucosylase/hydrolase;^Eukaryota; Viridiplantae; Streptophyta; Embryophyta; Tracheophyta; Spermatophyta; Magnoliophyta; eudicotyledons; Gunneridae; Pentapetalae; rosids; malvids; Brassicales; Brassicaceae; Brassiceae; Brassica	XTH_BRAOB^XTH_BRAOB^Q:6-224,H:12-232^33.188%ID^E:4.01e-24^RecName: Full=Xyloglucan endotransglucosylase/hydrolase;^Eukaryota; Viridiplantae; Streptophyta; Embryophyta; Tracheophyta; Spermatophyta; Magnoliophyta; eudicotyledons; Gunneridae; Pentapetalae; rosids; malvids; Brassicales; Brassicaceae; Brassiceae; Brassica	PF00722.20^Glyco_hydro_16^Glycosyl hydrolases family 16^50-197^E:2.6e-26	.	.	GO:0048046^cellular_component^apoplast`GO:0005618^cellular_component^cell wall`GO:0004553^molecular_function^hydrolase activity, hydrolyzing O-glycosyl compounds`GO:0016762^molecular_function^xyloglucan:xyloglucosyl transferase activity`GO:0042546^biological_process^cell wall biogenesis`GO:0071555^biological_process^cell wall organization`GO:0010411^biological_process^xyloglucan metabolic process	GO:0004553^molecular_function^hydrolase activity, hydrolyzing O-glycosyl compounds`GO:0005975^biological_process^carbohydrate metabolic process
TRINITY_DN16182_c0_g2	-5.28096	1.0566e-14	7.27183e-14			.	.	.	.	.	.	.
TRINITY_DN22861_c0_g1	-5.27718	4.0235e-26	6.55774e-25			.	.	.	.	.	.	.
TRINITY_DN16431_c0_g1	-5.27659	1.7252e-30	3.7075e-29			.	.	PF07645.14^EGF_CA^Calcium-binding EGF domain^200-235^E:0.001`PF00188.25^CAP^Cysteine-rich secretory protein family^245-363^E:6.1e-13	.	.	.	GO:0005509^molecular_function^calcium ion binding
TRINITY_DN12484_c0_g2	-5.27562	1.3608e-29	2.78145e-28			.	.	PF08592.10^DUF1772^Domain of unknown function (DUF1772)^82-208^E:2.3e-09	.	.	.	.
TRINITY_DN21978_c2_g1	-5.2747	3.1205e-14	2.05595e-13	nitrate reductase 1 [Klebsormidium nitens]	3.1e-62	NIA2_BRANA^NIA2_BRANA^Q:420-1,H:93-233^64.539%ID^E:3.2e-61^RecName: Full=Nitrate reductase [NADH], clone PBNBR1412;^Eukaryota; Viridiplantae; Streptophyta; Embryophyta; Tracheophyta; Spermatophyta; Magnoliophyta; eudicotyledons; Gunneridae; Pentapetalae; rosids; malvids; Brassicales; Brassicaceae; Brassiceae; Brassica	NIA2_BRANA^NIA2_BRANA^Q:4-143,H:93-233^64.539%ID^E:2.88e-61^RecName: Full=Nitrate reductase [NADH], clone PBNBR1412;^Eukaryota; Viridiplantae; Streptophyta; Embryophyta; Tracheophyta; Spermatophyta; Magnoliophyta; eudicotyledons; Gunneridae; Pentapetalae; rosids; malvids; Brassicales; Brassicaceae; Brassiceae; Brassica	PF00174.18^Oxidored_molyb^Oxidoreductase molybdopterin binding domain^57-143^E:1.3e-27	.	KEGG:bna:106368948`KO:K10534	GO:0020037^molecular_function^heme binding`GO:0030151^molecular_function^molybdenum ion binding`GO:0043546^molecular_function^molybdopterin cofactor binding`GO:0009703^molecular_function^nitrate reductase (NADH) activity`GO:0050464^molecular_function^nitrate reductase (NADPH) activity`GO:0042128^biological_process^nitrate assimilation`GO:0006809^biological_process^nitric oxide biosynthetic process	GO:0042128^biological_process^nitrate assimilation
TRINITY_DN10423_c0_g2	-5.27209	2.7489e-12	1.50729e-11			.	.	.	.	.	.	.
TRINITY_DN20790_c2_g1	-5.27193	3.6949e-38	1.18172e-36	hypothetical protein AXG93_3310s1170 [Marchantia polymorpha subsp.	2.6e-127	FRAY2_DICDI^FRAY2_DICDI^Q:760-1671,H:64-365^54.426%ID^E:2.91e-104^RecName: Full=Serine/threonine-protein kinase fray2 {ECO:0000250|UniProtKB:O61125, ECO:0000312|EMBL:EAL69242.1};^Eukaryota; Amoebozoa; Mycetozoa; Dictyosteliida; Dictyostelium	FRAY2_DICDI^FRAY2_DICDI^Q:92-404,H:55-365^54.459%ID^E:6.66e-112^RecName: Full=Serine/threonine-protein kinase fray2 {ECO:0000250|UniProtKB:O61125, ECO:0000312|EMBL:EAL69242.1};^Eukaryota; Amoebozoa; Mycetozoa; Dictyosteliida; Dictyostelium	PF00069.24^Pkinase^Protein kinase domain^108-369^E:5.4e-62`PF07714.16^Pkinase_Tyr^Protein tyrosine kinase^110-365^E:9e-48`PF14531.5^Kinase-like^Kinase-like^201-313^E:4.8e-06	ENOG410XSWS^ste20-related kinase adaptor	KEGG:ddi:DDB_G0276577`KO:K08835	GO:0005737^cellular_component^cytoplasm`GO:0005524^molecular_function^ATP binding`GO:0046872^molecular_function^metal ion binding`GO:0004702^molecular_function^signal transducer, downstream of receptor, with serine/threonine kinase activity	GO:0004672^molecular_function^protein kinase activity`GO:0005524^molecular_function^ATP binding`GO:0006468^biological_process^protein phosphorylation
TRINITY_DN23134_c1_g2	-5.26977	4.1723e-09	1.63185e-08	hypothetical protein CBR_g420 [Chara braunii]	4.9e-61	BCSA_SALTI^BCSA_SALTI^Q:560-3,H:284-465^32.474%ID^E:7.68e-22^RecName: Full=Cellulose synthase catalytic subunit [UDP-forming];^Bacteria; Proteobacteria; Gammaproteobacteria; Enterobacterales; Enterobacteriaceae; Salmonella	BCSA_SALTI^BCSA_SALTI^Q:4-201,H:272-465^32.039%ID^E:3.54e-24^RecName: Full=Cellulose synthase catalytic subunit [UDP-forming];^Bacteria; Proteobacteria; Gammaproteobacteria; Enterobacterales; Enterobacteriaceae; Salmonella	PF13641.5^Glyco_tranf_2_3^Glycosyltransferase like family 2^6-200^E:7e-18`PF00535.25^Glycos_transf_2^Glycosyl transferase family 2^9-181^E:1.1e-24`PF03552.13^Cellulose_synt^Cellulose synthase^65-180^E:1.8e-08`PF13506.5^Glyco_transf_21^Glycosyl transferase	COG1215^Glycosyl transferase, family 2	KEGG:stt:t3898`KEGG:sty:STY4181`KO:K00694	GO:0016021^cellular_component^integral component of membrane`GO:0005886^cellular_component^plasma membrane`GO:0016760^molecular_function^cellulose synthase (UDP-forming) activity`GO:0035438^molecular_function^cyclic-di-GMP binding`GO:0030244^biological_process^cellulose biosynthetic process`GO:0006011^biological_process^UDP-glucose metabolic process	GO:0016760^molecular_function^cellulose synthase (UDP-forming) activity`GO:0030244^biological_process^cellulose biosynthetic process`GO:0016020^cellular_component^membrane`GO:0016757^molecular_function^transferase activity, transferring glycosyl groups
TRINITY_DN16144_c1_g3	-5.26256	9.8587e-11	4.60568e-10	hypothetical protein OsI_24980 [Oryza sativa Indica	8.3e-12	FLA16_ARATH^FLA16_ARATH^Q:193-753,H:37-217^28.421%ID^E:1.75e-12^RecName: Full=Fasciclin-like arabinogalactan protein 16;^Eukaryota; Viridiplantae; Streptophyta; Embryophyta; Tracheophyta; Spermatophyta; Magnoliophyta; eudicotyledons; Gunneridae; Pentapetalae; rosids; malvids; Brassicales; Brassicaceae; Camelineae; Arabidopsis	FLA16_ARATH^FLA16_ARATH^Q:13-206,H:30-217^28.934%ID^E:1.28e-18^RecName: Full=Fasciclin-like arabinogalactan protein 16;^Eukaryota; Viridiplantae; Streptophyta; Embryophyta; Tracheophyta; Spermatophyta; Magnoliophyta; eudicotyledons; Gunneridae; Pentapetalae; rosids; malvids; Brassicales; Brassicaceae; Camelineae; Arabidopsis	PF02469.21^Fasciclin^Fasciclin domain^29-156^E:4.5e-14	COG2335^Beta-Ig-H3 fasciclin	KEGG:ath:AT2G35860	GO:0005576^cellular_component^extracellular region	.
TRINITY_DN13708_c1_g4	-5.25697	6.2704e-28	1.15658e-26	hypothetical protein CBR_g34598 [Chara braunii]	4.1e-27	ZDH19_ARATH^ZDH19_ARATH^Q:966-313,H:87-288^28.959%ID^E:6.23e-14^RecName: Full=Protein S-acyltransferase 8;^Eukaryota; Viridiplantae; Streptophyta; Embryophyta; Tracheophyta; Spermatophyta; Magnoliophyta; eudicotyledons; Gunneridae; Pentapetalae; rosids; malvids; Brassicales; Brassicaceae; Camelineae; Arabidopsis	ZDH23_ARATH^ZDH23_ARATH^Q:53-311,H:56-292^29.545%ID^E:5.09e-21^RecName: Full=Probable protein S-acyltransferase 6;^Eukaryota; Viridiplantae; Streptophyta; Embryophyta; Tracheophyta; Spermatophyta; Magnoliophyta; eudicotyledons; Gunneridae; Pentapetalae; rosids; malvids; Brassicales; Brassicaceae; Camelineae; Arabidopsis	PF01529.19^DHHC^DHHC palmitoyltransferase^151-288^E:1.4e-24	COG5273^Zinc finger, DHHC-type containing	KEGG:ath:AT5G41060`KO:K16675	GO:0016021^cellular_component^integral component of membrane`GO:0005886^cellular_component^plasma membrane`GO:0019706^molecular_function^protein-cysteine S-palmitoyltransferase activity	.
TRINITY_DN20890_c0_g1	-5.25665	6.4375e-11	3.07144e-10	glutamate receptor 3.4-like [Physcomitrella patens]	1.4e-11	.	GLR33_ARATH^GLR33_ARATH^Q:75-167,H:67-157^32.258%ID^E:2.62e-10^RecName: Full=Glutamate receptor 3.3;^Eukaryota; Viridiplantae; Streptophyta; Embryophyta; Tracheophyta; Spermatophyta; Magnoliophyta; eudicotyledons; Gunneridae; Pentapetalae; rosids; malvids; Brassicales; Brassicaceae; Camelineae; Arabidopsis	PF13458.5^Peripla_BP_6^Periplasmic binding protein^35-165^E:4.2e-13`PF01094.27^ANF_receptor^Receptor family ligand binding region^58-165^E:2.5e-18	ENOG410YYDD^Glutamate receptor, ionotropic, delta	KEGG:ath:AT1G42540`KO:K05387	GO:0016021^cellular_component^integral component of membrane`GO:0005622^cellular_component^intracellular`GO:0005886^cellular_component^plasma membrane`GO:0005262^molecular_function^calcium channel activity`GO:0008066^molecular_function^glutamate receptor activity`GO:0004970^molecular_function^ionotropic glutamate receptor activity`GO:0006816^biological_process^calcium ion transport`GO:0019722^bio…	.
TRINITY_DN23362_c1_g2	-5.25245	3.1128e-35	8.72772e-34			.	.	.	.	.	.	.
TRINITY_DN13376_c0_g3	-5.25135	1.0118e-11	5.2351e-11			.	.	.	.	.	.	.
TRINITY_DN15304_c0_g3	-5.24996	1.1707e-61	1.02596e-59			.	.	.	.	.	.	.
TRINITY_DN14009_c0_g1	-5.24823	3.0954e-38	9.92007e-37			.	.	.	.	.	.	.
TRINITY_DN17319_c1_g4	-5.24569	2.3677e-09	9.53487e-09			.	.	.	.	.	.	.
TRINITY_DN11804_c0_g1	-5.24528	4.5664e-41	1.6955e-39			.	.	PF04398.11^DUF538^Protein of unknown function, DUF538^11-115^E:3e-21	.	.	.	.
TRINITY_DN20914_c0_g2	-5.23904	4.6471e-21	5.43833e-20	hypothetical protein AXG93_522s1050 [Marchantia polymorpha subsp.	2.0e-98	GFT1_ARATH^GFT1_ARATH^Q:374-1234,H:17-305^63.356%ID^E:1.81e-115^RecName: Full=GDP-fucose transporter 1 {ECO:0000303|PubMed:27381418};^Eukaryota; Viridiplantae; Streptophyta; Embryophyta; Tracheophyta; Spermatophyta; Magnoliophyta; eudicotyledons; Gunneridae; Pentapetalae; rosids; malvids; Brassicales; Brassicaceae; Camelineae; Arabidopsis	GFT1_ARATH^GFT1_ARATH^Q:22-347,H:11-331^58.61%ID^E:3.86e-124^RecName: Full=GDP-fucose transporter 1 {ECO:0000303|PubMed:27381418};^Eukaryota; Viridiplantae; Streptophyta; Embryophyta; Tracheophyta; Spermatophyta; Magnoliophyta; eudicotyledons; Gunneridae; Pentapetalae; rosids; malvids; Brassicales; Brassicaceae; Camelineae; Arabidopsis	PF03151.15^TPT^Triose-phosphate Transporter family^34-311^E:1.4e-12	ENOG410XP3X^NA	KEGG:ath:AT5G19980	GO:0005794^cellular_component^Golgi apparatus`GO:0000139^cellular_component^Golgi membrane`GO:0016021^cellular_component^integral component of membrane`GO:0015297^molecular_function^antiporter activity`GO:0005457^molecular_function^GDP-fucose transmembrane transporter activity`GO:0008643^biological_process^carbohydrate transport`GO:0015780^biological_process^nucleotide-sugar transport	.
TRINITY_DN14720_c0_g1	-5.23138	2.125e-96	6.41084e-94	uncharacterized protein LOC112283329 [Physcomitrella patens]	1.3e-45	THIO1_NOSSO^THIO1_NOSSO^Q:299-610,H:4-107^72.115%ID^E:1.8e-42^RecName: Full=Thioredoxin 1;^Bacteria; Cyanobacteria; Nostocales; Nostocaceae; Nostoc	.	.	.	.	.	.
TRINITY_DN12060_c0_g2	-5.22756	4.0087e-41	1.49372e-39	hypothetical protein VOLCADRAFT_87784 [Volvox carteri f.	1.6e-115	PUR8_PSEAE^PUR8_PSEAE^Q:791-3,H:150-413^71.97%ID^E:2.35e-144^RecName: Full=Adenylosuccinate lyase;^Bacteria; Proteobacteria; Gammaproteobacteria; Pseudomonadales; Pseudomonadaceae; Pseudomonas	PUR8_PSEAE^PUR8_PSEAE^Q:1-263,H:150-413^71.97%ID^E:2.11e-144^RecName: Full=Adenylosuccinate lyase;^Bacteria; Proteobacteria; Gammaproteobacteria; Pseudomonadales; Pseudomonadaceae; Pseudomonas	PF00206.19^Lyase_1^Lyase^2-163^E:3.3e-41`PF08328.10^ASL_C^Adenylosuccinate lyase C-terminal^182-263^E:2.4e-38	COG0015^adenylosuccinate lyase	KEGG:pae:PA2629`KO:K01756	GO:0070626^molecular_function^(S)-2-(5-amino-1-(5-phospho-D-ribosyl)imidazole-4-carboxamido)succinate AMP-lyase (fumarate-forming) activity`GO:0004018^molecular_function^N6-(1,2-dicarboxyethyl)AMP AMP-lyase (fumarate-forming) activity`GO:0044208^biological_process^'de novo' AMP biosynthetic process`GO:0006189^biological_process^'de novo' IMP biosynthetic process	GO:0004018^molecular_function^N6-(1,2-dicarboxyethyl)AMP AMP-lyase (fumarate-forming) activity`GO:0006188^biological_process^IMP biosynthetic process
TRINITY_DN22638_c0_g1	-5.22622	7.3483e-26	1.18232e-24			.	.	.	.	.	.	.
TRINITY_DN10950_c0_g1	-5.22456	6.258e-07	1.87602e-06	hypothetical protein AMTR_s00066p00202260 [Amborella trichopoda]	2.6e-39	DPO1_SYNY3^DPO1_SYNY3^Q:519-1070,H:48-237^37.696%ID^E:1.28e-31^RecName: Full=DNA polymerase I;^Bacteria; Cyanobacteria; Synechococcales; Merismopediaceae; Synechocystis	DPO1_SYNY3^DPO1_SYNY3^Q:130-350,H:10-250^34.553%ID^E:9.64e-33^RecName: Full=DNA polymerase I;^Bacteria; Cyanobacteria; Synechococcales; Merismopediaceae; Synechocystis	PF02739.15^5_3_exonuc_N^5'-3' exonuclease, N-terminal resolvase-like domain^130-285^E:3.1e-25`PF01367.19^5_3_exonuc^5'-3' exonuclease, C-terminal SAM fold^288-363^E:1.5e-20	.	KEGG:syn:slr0707`KO:K02335	GO:0005737^cellular_component^cytoplasm`GO:0008408^molecular_function^3'-5' exonuclease activity`GO:0008409^molecular_function^5'-3' exonuclease activity`GO:0003677^molecular_function^DNA binding`GO:0003887^molecular_function^DNA-directed DNA polymerase activity`GO:0006281^biological_process^DNA repair`GO:0006261^biological_process^DNA-dependent DNA replication	GO:0003677^molecular_function^DNA binding`GO:0003824^molecular_function^catalytic activity
TRINITY_DN17264_c0_g1	-5.2216	9.1311e-98	2.83653e-95	hypothetical protein MANES_15G100200 [Manihot esculenta]	1.5e-29	FAP3_ARATH^FAP3_ARATH^Q:632-51,H:85-283^36.453%ID^E:1.85e-33^RecName: Full=Fatty-acid-binding protein 3, chloroplastic;^Eukaryota; Viridiplantae; Streptophyta; Embryophyta; Tracheophyta; Spermatophyta; Magnoliophyta; eudicotyledons; Gunneridae; Pentapetalae; rosids; malvids; Brassicales; Brassicaceae; Camelineae; Arabidopsis	FAP3_ARATH^FAP3_ARATH^Q:58-251,H:85-283^36.453%ID^E:5.33e-34^RecName: Full=Fatty-acid-binding protein 3, chloroplastic;^Eukaryota; Viridiplantae; Streptophyta; Embryophyta; Tracheophyta; Spermatophyta; Magnoliophyta; eudicotyledons; Gunneridae; Pentapetalae; rosids; malvids; Brassicales; Brassicaceae; Camelineae; Arabidopsis	PF02431.14^Chalcone^Chalcone-flavanone isomerase^63-248^E:9.9e-12`PF16036.4^Chalcone_3^Chalcone isomerase-like^63-242^E:9.9e-10	ENOG4111QE0^Isomerase	KEGG:ath:AT1G53520	GO:0009507^cellular_component^chloroplast`GO:0009570^cellular_component^chloroplast stroma`GO:0045430^molecular_function^chalcone isomerase activity`GO:0005504^molecular_function^fatty acid binding`GO:0006631^biological_process^fatty acid metabolic process`GO:0009813^biological_process^flavonoid biosynthetic process	GO:0016872^molecular_function^intramolecular lyase activity
TRINITY_DN14797_c0_g1	-5.22034	1.9223e-15	1.42717e-14			FLA16_ARATH^FLA16_ARATH^Q:775-359,H:38-178^28.671%ID^E:4.96e-12^RecName: Full=Fasciclin-like arabinogalactan protein 16;^Eukaryota; Viridiplantae; Streptophyta; Embryophyta; Tracheophyta; Spermatophyta; Magnoliophyta; eudicotyledons; Gunneridae; Pentapetalae; rosids; malvids; Brassicales; Brassicaceae; Camelineae; Arabidopsis	FLA16_ARATH^FLA16_ARATH^Q:16-201,H:31-213^26.842%ID^E:2.85e-14^RecName: Full=Fasciclin-like arabinogalactan protein 16;^Eukaryota; Viridiplantae; Streptophyta; Embryophyta; Tracheophyta; Spermatophyta; Magnoliophyta; eudicotyledons; Gunneridae; Pentapetalae; rosids; malvids; Brassicales; Brassicaceae; Camelineae; Arabidopsis	PF02469.21^Fasciclin^Fasciclin domain^31-158^E:6e-13	COG2335^Beta-Ig-H3 fasciclin	KEGG:ath:AT2G35860	GO:0005576^cellular_component^extracellular region	.
TRINITY_DN15195_c0_g1	-5.21946	5.7267e-75	8.13011e-73	hypothetical protein CBR_g28548 [Chara braunii]	2.3e-92	PGES2_DANRE^PGES2_DANRE^Q:610-1281,H:107-371^47.17%ID^E:4.41e-79^RecName: Full=Prostaglandin E synthase 2;^Eukaryota; Metazoa; Chordata; Craniata; Vertebrata; Euteleostomi; Actinopterygii; Neopterygii; Teleostei; Ostariophysi; Cypriniformes; Cyprinidae; Danio	PGES2_DANRE^PGES2_DANRE^Q:204-427,H:107-371^47.17%ID^E:1.63e-81^RecName: Full=Prostaglandin E synthase 2;^Eukaryota; Metazoa; Chordata; Craniata; Vertebrata; Euteleostomi; Actinopterygii; Neopterygii; Teleostei; Ostariophysi; Cypriniformes; Cyprinidae; Danio	PF00462.23^Glutaredoxin^Glutaredoxin^204-258^E:5.7e-12`PF02798.19^GST_N^Glutathione S-transferase, N-terminal domain^204-267^E:8e-05`PF13417.5^GST_N_3^Glutathione S-transferase, N-terminal domain^206-273^E:2.6e-13`PF13409.5^GST_N_2^Glutathione S-transfera	ENOG410XS2X^prostaglandin E synthase	KEGG:dre:799964`KO:K05309	GO:0000139^cellular_component^Golgi membrane`GO:0016021^cellular_component^integral component of membrane`GO:0009055^molecular_function^electron carrier activity`GO:0043295^molecular_function^glutathione binding`GO:0020037^molecular_function^heme binding`GO:0016829^molecular_function^lyase activity`GO:0050220^molecular_function^prostaglandin-E synthase activity`GO:0015035^molecular_function^prote…	GO:0009055^molecular_function^electron carrier activity`GO:0015035^molecular_function^protein disulfide oxidoreductase activity`GO:0045454^biological_process^cell redox homeostasis`GO:0005515^molecular_function^protein binding
TRINITY_DN14084_c0_g2	-5.21746	5.5429e-13	3.24155e-12			.	.	.	.	.	.	.
TRINITY_DN19376_c0_g1	-5.21732	1.4932e-85	3.16565e-83	malate dehydrogenase, chloroplastic-like [Physcomitrella patens]	2.4e-140	MDHP_ARATH^MDHP_ARATH^Q:369-1298,H:82-391^78.065%ID^E:5.62e-175^RecName: Full=Malate dehydrogenase, chloroplastic {ECO:0000305};^Eukaryota; Viridiplantae; Streptophyta; Embryophyta; Tracheophyta; Spermatophyta; Magnoliophyta; eudicotyledons; Gunneridae; Pentapetalae; rosids; malvids; Brassicales; Brassicaceae; Camelineae; Arabidopsis	MDHP_ARATH^MDHP_ARATH^Q:83-392,H:82-391^78.065%ID^E:4.23e-179^RecName: Full=Malate dehydrogenase, chloroplastic {ECO:0000305};^Eukaryota; Viridiplantae; Streptophyta; Embryophyta; Tracheophyta; Spermatophyta; Magnoliophyta; eudicotyledons; Gunneridae; Pentapetalae; rosids; malvids; Brassicales; Brassicaceae; Camelineae; Arabidopsis	PF00056.22^Ldh_1_N^lactate/malate dehydrogenase, NAD binding domain^84-227^E:3.2e-46`PF02866.17^Ldh_1_C^lactate/malate dehydrogenase, alpha/beta C-terminal domain^229-394^E:1.8e-44	COG0039^Catalyzes the reversible oxidation of malate to oxaloacetate (By similarity)	KEGG:ath:AT3G47520`KO:K00026	GO:0048046^cellular_component^apoplast`GO:0009507^cellular_component^chloroplast`GO:0009941^cellular_component^chloroplast envelope`GO:0009570^cellular_component^chloroplast stroma`GO:0016020^cellular_component^membrane`GO:0005739^cellular_component^mitochondrion`GO:0009536^cellular_component^plastid`GO:0009532^cellular_component^plastid stroma`GO:0010319^cellular_component^stromule`GO:0005774^ce…	GO:0016491^molecular_function^oxidoreductase activity`GO:0055114^biological_process^oxidation-reduction process`GO:0016616^molecular_function^oxidoreductase activity, acting on the CH-OH group of donors, NAD or NADP as acceptor
TRINITY_DN21755_c3_g2	-5.21689	2.071e-68	2.35431e-66	hypothetical protein AXG93_1335s1120 [Marchantia polymorpha subsp.	5.5e-14	.	.	.	.	.	.	.
TRINITY_DN16262_c0_g1	-5.21275	2.5632e-68	2.90321e-66			DNAJ_GEOSE^DNAJ_GEOSE^Q:503-354,H:7-56^54%ID^E:2.03e-11^RecName: Full=Chaperone protein DnaJ {ECO:0000255|HAMAP-Rule:MF_01152};^Bacteria; Firmicutes; Bacilli; Bacillales; Bacillaceae; Geobacillus	DNAJ_BACSK^DNAJ_BACSK^Q:46-112,H:7-71^47.761%ID^E:2.06e-12^RecName: Full=Chaperone protein DnaJ {ECO:0000255|HAMAP-Rule:MF_01152};^Bacteria; Firmicutes; Bacilli; Bacillales; Bacillaceae; Bacillus	PF00226.30^DnaJ^DnaJ domain^46-95^E:1e-14	COG0484^ATP binding to DnaK triggers the release of the substrate protein, thus completing the reaction cycle. Several rounds of ATP-dependent interactions between DnaJ, DnaK and GrpE are required for fully efficient folding. Also involved, together with	KEGG:bcl:ABC1660`KO:K03686	GO:0005737^cellular_component^cytoplasm`GO:0005524^molecular_function^ATP binding`GO:0031072^molecular_function^heat shock protein binding`GO:0046872^molecular_function^metal ion binding`GO:0051082^molecular_function^unfolded protein binding`GO:0006260^biological_process^DNA replication`GO:0006457^biological_process^protein folding`GO:0009408^biological_process^response to heat	.
TRINITY_DN11627_c0_g2	-5.20843	2.5602e-71	3.18757e-69	dihydrolipoyllysine-residue acetyltransferase component 5 of pyruvate	8.8e-82	ODP25_ARATH^ODP25_ARATH^Q:1308-658,H:249-465^70.046%ID^E:6.73e-91^RecName: Full=Dihydrolipoyllysine-residue acetyltransferase component 5 of pyruvate dehydrogenase complex, chloroplastic;^Eukaryota; Viridiplantae; Streptophyta; Embryophyta; Tracheophyta; Spermatophyta; Magnoliophyta; eudicotyledons; Gunneridae; Pentapetalae; rosids; malvids; Brassicales; Brassicaceae; Camelineae; Arabidopsis	ODP24_ARATH^ODP24_ARATH^Q:14-241,H:253-480^64.035%ID^E:4.97e-102^RecName: Full=Dihydrolipoyllysine-residue acetyltransferase component 4 of pyruvate dehydrogenase complex, chloroplastic;^Eukaryota; Viridiplantae; Streptophyta; Embryophyta; Tracheophyta; Spermatophyta; Magnoliophyta; eudicotyledons; Gunneridae; Pentapetalae; rosids; malvids; Brassicales; Brassicaceae; Camelineae; Arabidopsis	PF00198.22^2-oxoacid_dh^2-oxoacid dehydrogenases acyltransferase (catalytic domain)^20-240^E:2.5e-63	COG0508^Dehydrogenase	KEGG:ath:AT3G25860`KO:K00627	GO:0009507^cellular_component^chloroplast`GO:0009941^cellular_component^chloroplast envelope`GO:0009570^cellular_component^chloroplast stroma`GO:0009534^cellular_component^chloroplast thylakoid`GO:0022626^cellular_component^cytosolic ribosome`GO:0016020^cellular_component^membrane`GO:0004742^molecular_function^dihydrolipoyllysine-residue acetyltransferase activity`GO:0006086^biological_process^ac…	GO:0016746^molecular_function^transferase activity, transferring acyl groups`GO:0008152^biological_process^metabolic process
TRINITY_DN17419_c1_g3	-5.20682	4.1863e-27	7.29288e-26			.	.	.	.	.	.	.
TRINITY_DN23158_c1_g2	-5.205	1.583e-82	2.8876e-80	hypothetical protein CBR_g39866 [Chara braunii]	1.2e-161	TMN2_ARATH^TMN2_ARATH^Q:1485-364,H:219-592^75.401%ID^E:2.79e-169^RecName: Full=Transmembrane 9 superfamily member 2 {ECO:0000305};^Eukaryota; Viridiplantae; Streptophyta; Embryophyta; Tracheophyta; Spermatophyta; Magnoliophyta; eudicotyledons; Gunneridae; Pentapetalae; rosids; malvids; Brassicales; Brassicaceae; Camelineae; Arabidopsis	TMN3_ARATH^TMN3_ARATH^Q:2-375,H:219-592^74.599%ID^E:0^RecName: Full=Transmembrane 9 superfamily member 3 {ECO:0000305};^Eukaryota; Viridiplantae; Streptophyta; Embryophyta; Tracheophyta; Spermatophyta; Magnoliophyta; eudicotyledons; Gunneridae; Pentapetalae; rosids; malvids; Brassicales; Brassicaceae; Camelineae; Arabidopsis	PF02990.15^EMP70^Endomembrane protein 70^7-331^E:5.5e-125	ENOG410XSVB^transmembrane 9 superfamily member	KEGG:ath:AT2G01970	GO:0005768^cellular_component^endosome`GO:0010008^cellular_component^endosome membrane`GO:0005794^cellular_component^Golgi apparatus`GO:0000139^cellular_component^Golgi membrane`GO:0016021^cellular_component^integral component of membrane`GO:0009505^cellular_component^plant-type cell wall`GO:0009506^cellular_component^plasmodesma`GO:0005802^cellular_component^trans-Golgi network`GO:0005774^cellul…	GO:0016021^cellular_component^integral component of membrane
TRINITY_DN22016_c0_g2	-5.20445	1.8607e-17	1.64217e-16			.	.	PF04577.13^DUF563^Protein of unknown function (DUF563)^70-152^E:5e-07	.	.	.	GO:0016757^molecular_function^transferase activity, transferring glycosyl groups
TRINITY_DN24718_c0_g1	-5.20431	1.3207e-13	8.24132e-13			.	.	.	.	.	.	.
TRINITY_DN23436_c0_g1	-5.20316	2.1433e-78	3.44845e-76	uncharacterized protein LOC112273631 [Physcomitrella patens]	4.9e-67	AGC1_ASHGO^AGC1_ASHGO^Q:1138-203,H:542-800^37.618%ID^E:1.73e-47^RecName: Full=Mitochondrial aspartate-glutamate transporter AGC1;^Eukaryota; Fungi; Dikarya; Ascomycota; Saccharomycotina; Saccharomycetes; Saccharomycetales; Saccharomycetaceae; Eremothecium	CMC_DICDI^CMC_DICDI^Q:424-782,H:414-709^37.119%ID^E:6.33e-59^RecName: Full=Calcium-binding mitochondrial carrier protein;^Eukaryota; Amoebozoa; Mycetozoa; Dictyosteliida; Dictyostelium	PF00153.26^Mito_carr^Mitochondrial carrier protein^450-557^E:6.7e-21`PF00153.26^Mito_carr^Mitochondrial carrier protein^569-681^E:3.9e-12`PF00153.26^Mito_carr^Mitochondrial carrier protein^701-782^E:2.5e-15	ENOG410XNRM^solute carrier family 25 (aspartate glutamate carrier), member	KEGG:ddi:DDB_G0283329`KO:K15105	GO:0016021^cellular_component^integral component of membrane`GO:0005743^cellular_component^mitochondrial inner membrane`GO:0005739^cellular_component^mitochondrion`GO:0005509^molecular_function^calcium ion binding`GO:0015183^molecular_function^L-aspartate transmembrane transporter activity`GO:0005313^molecular_function^L-glutamate transmembrane transporter activity`GO:0015810^biological_process^a…	.
TRINITY_DN22770_c0_g1	-5.20129	2.3918e-94	6.52535e-92	putative sodium/metabolite cotransporter BASS2, chloroplastic [Zostera	3.9e-77	BASS2_ARATH^BASS2_ARATH^Q:311-907,H:68-268^73.632%ID^E:2.98e-96^RecName: Full=Sodium/pyruvate cotransporter BASS2, chloroplastic;^Eukaryota; Viridiplantae; Streptophyta; Embryophyta; Tracheophyta; Spermatophyta; Magnoliophyta; eudicotyledons; Gunneridae; Pentapetalae; rosids; malvids; Brassicales; Brassicaceae; Camelineae; Arabidopsis`BASS2_ARATH^BASS2_ARATH^Q:1177-1602,H:269-409^85.211%ID^E:1.6e…	BASS2_ORYSJ^BASS2_ORYSJ^Q:36-302,H:8-277^60.289%ID^E:6.33e-101^RecName: Full=Probable sodium/metabolite cotransporter BASS2, chloroplastic;^Eukaryota; Viridiplantae; Streptophyta; Embryophyta; Tracheophyta; Spermatophyta; Magnoliophyta; Liliopsida; Poales; Poaceae; BOP clade; Oryzoideae; Oryzeae; Oryzinae; Oryza	PF13593.5^SBF_like^SBF-like CPA transporter family (DUF4137)^165-302^E:1.7e-11`PF01758.15^SBF^Sodium Bile acid symporter family^168-302^E:4.8e-42	COG0385^bile acid	KEGG:osa:4325917`KO:K03453	GO:0009941^cellular_component^chloroplast envelope`GO:0016021^cellular_component^integral component of membrane`GO:0015293^molecular_function^symporter activity	GO:0016020^cellular_component^membrane
TRINITY_DN10133_c0_g1	-5.20113	4.2296e-51	2.43492e-49	PREDICTED: secretory carrier-associated membrane protein 4	3.8e-45	SCAM4_ARATH^SCAM4_ARATH^Q:196-933,H:26-264^39.841%ID^E:2.68e-56^RecName: Full=Secretory carrier-associated membrane protein 4;^Eukaryota; Viridiplantae; Streptophyta; Embryophyta; Tracheophyta; Spermatophyta; Magnoliophyta; eudicotyledons; Gunneridae; Pentapetalae; rosids; malvids; Brassicales; Brassicaceae; Camelineae; Arabidopsis	SCAM4_ARATH^SCAM4_ARATH^Q:10-255,H:26-264^39.841%ID^E:2.86e-58^RecName: Full=Secretory carrier-associated membrane protein 4;^Eukaryota; Viridiplantae; Streptophyta; Embryophyta; Tracheophyta; Spermatophyta; Magnoliophyta; eudicotyledons; Gunneridae; Pentapetalae; rosids; malvids; Brassicales; Brassicaceae; Camelineae; Arabidopsis	PF04144.12^SCAMP^SCAMP family^76-253^E:3.1e-42	ENOG410XSJN^secretory carrier membrane protein	KEGG:ath:AT1G32050`KO:K19995	GO:0005794^cellular_component^Golgi apparatus`GO:0016021^cellular_component^integral component of membrane`GO:0005739^cellular_component^mitochondrion`GO:0005886^cellular_component^plasma membrane`GO:0030658^cellular_component^transport vesicle membrane`GO:0015031^biological_process^protein transport	GO:0015031^biological_process^protein transport`GO:0016021^cellular_component^integral component of membrane
TRINITY_DN20200_c1_g3	-5.19902	2.9911e-12	1.6344e-11			.	.	.	.	.	.	.
TRINITY_DN10135_c0_g1	-5.19548	1.4907e-53	9.70316e-52	Magnesium-chelatase H subunit [Klebsormidium nitens]	2.5e-86	CHLH_ORYSI^CHLH_ORYSI^Q:579-1,H:1028-1220^80.829%ID^E:5.95e-106^RecName: Full=Magnesium-chelatase subunit ChlH, chloroplastic;^Eukaryota; Viridiplantae; Streptophyta; Embryophyta; Tracheophyta; Spermatophyta; Magnoliophyta; Liliopsida; Poales; Poaceae; BOP clade; Oryzoideae; Oryzeae; Oryzinae; Oryza	CHLH_ORYSI^CHLH_ORYSI^Q:1-164,H:1057-1220^82.927%ID^E:2.05e-91^RecName: Full=Magnesium-chelatase subunit ChlH, chloroplastic;^Eukaryota; Viridiplantae; Streptophyta; Embryophyta; Tracheophyta; Spermatophyta; Magnoliophyta; Liliopsida; Poales; Poaceae; BOP clade; Oryzoideae; Oryzeae; Oryzinae; Oryza	PF02514.15^CobN-Mg_chel^CobN/Magnesium Chelatase^1-163^E:6.3e-58	COG1429^cobaltochelatase, cobn subunit	.	GO:0031969^cellular_component^chloroplast membrane`GO:0009570^cellular_component^chloroplast stroma`GO:0005524^molecular_function^ATP binding`GO:0016851^molecular_function^magnesium chelatase activity`GO:0015995^biological_process^chlorophyll biosynthetic process`GO:0015979^biological_process^photosynthesis	GO:0009058^biological_process^biosynthetic process
TRINITY_DN13154_c0_g1	-5.19514	9.9265e-07	2.89822e-06			.	.	.	.	.	.	.
TRINITY_DN22332_c0_g1	-5.19405	2.4857e-14	1.6516e-13			.	FLA16_ARATH^FLA16_ARATH^Q:12-191,H:30-205^26.63%ID^E:5.18e-11^RecName: Full=Fasciclin-like arabinogalactan protein 16;^Eukaryota; Viridiplantae; Streptophyta; Embryophyta; Tracheophyta; Spermatophyta; Magnoliophyta; eudicotyledons; Gunneridae; Pentapetalae; rosids; malvids; Brassicales; Brassicaceae; Camelineae; Arabidopsis	PF02469.21^Fasciclin^Fasciclin domain^28-153^E:7e-13	COG2335^Beta-Ig-H3 fasciclin	KEGG:ath:AT2G35860	GO:0005576^cellular_component^extracellular region	.
TRINITY_DN13486_c2_g2	-5.1922	3.3617e-63	3.14849e-61	PREDICTED: protein PROTON GRADIENT REGULATION 5	5.5e-20	PGR5_ARATH^PGR5_ARATH^Q:471-70,H:55-133^41.045%ID^E:1.51e-19^RecName: Full=Protein PROTON GRADIENT REGULATION 5, chloroplastic;^Eukaryota; Viridiplantae; Streptophyta; Embryophyta; Tracheophyta; Spermatophyta; Magnoliophyta; eudicotyledons; Gunneridae; Pentapetalae; rosids; malvids; Brassicales; Brassicaceae; Camelineae; Arabidopsis	.	.	ENOG411252E^protein PROTON GRADIENT REGULATION 5	KEGG:ath:AT2G05620	GO:0009507^cellular_component^chloroplast`GO:0009534^cellular_component^chloroplast thylakoid`GO:0009535^cellular_component^chloroplast thylakoid membrane`GO:0009055^molecular_function^electron carrier activity`GO:0071484^biological_process^cellular response to light intensity`GO:0010117^biological_process^photoprotection`GO:0009773^biological_process^photosynthetic electron transport in photosys…	.
TRINITY_DN13990_c0_g2	-5.1854	2.244e-14	1.4961e-13	hypothetical protein CHLNCDRAFT_137297 [Chlorella variabilis]	1.7e-15	.	.	.	.	.	.	.
TRINITY_DN19431_c0_g3	-5.18149	1.0698e-07	3.52816e-07	endoglucanase [Streptomyces sp. SA15]	9.9e-75	GUN_PAEPO^GUN_PAEPO^Q:858-1931,H:36-384^38.082%ID^E:6.85e-73^RecName: Full=Endoglucanase;^Bacteria; Firmicutes; Bacilli; Bacillales; Paenibacillaceae; Paenibacillus	GUN1_ACIC1^GUN1_ACIC1^Q:215-570,H:43-391^39.835%ID^E:1.05e-74^RecName: Full=Endoglucanase E1;^Bacteria; Actinobacteria; Acidothermales; Acidothermaceae; Acidothermus	PF00150.17^Cellulase^Cellulase (glycosyl hydrolase family 5)^227-543^E:5.5e-46	COG2730^Glycoside hydrolase Family 5	KEGG:ace:Acel_0614`KO:K01179	GO:0030246^molecular_function^carbohydrate binding`GO:0008810^molecular_function^cellulase activity`GO:0030245^biological_process^cellulose catabolic process	GO:0004553^molecular_function^hydrolase activity, hydrolyzing O-glycosyl compounds`GO:0005975^biological_process^carbohydrate metabolic process
TRINITY_DN13913_c0_g1	-5.18007	6.8912e-68	7.66702e-66	PREDICTED: photosystem II 22 kDa protein,	7.8e-66	PSBS_ARATH^PSBS_ARATH^Q:568-1116,H:69-257^67.016%ID^E:1.33e-70^RecName: Full=Photosystem II 22 kDa protein, chloroplastic {ECO:0000305};^Eukaryota; Viridiplantae; Streptophyta; Embryophyta; Tracheophyta; Spermatophyta; Magnoliophyta; eudicotyledons; Gunneridae; Pentapetalae; rosids; malvids; Brassicales; Brassicaceae; Camelineae; Arabidopsis	PSBS_ARATH^PSBS_ARATH^Q:190-376,H:69-261^66.667%ID^E:6.47e-74^RecName: Full=Photosystem II 22 kDa protein, chloroplastic {ECO:0000305};^Eukaryota; Viridiplantae; Streptophyta; Embryophyta; Tracheophyta; Spermatophyta; Magnoliophyta; eudicotyledons; Gunneridae; Pentapetalae; rosids; malvids; Brassicales; Brassicaceae; Camelineae; Arabidopsis	PF00504.20^Chloroa_b-bind^Chlorophyll A-B binding protein^202-270^E:0.00023	ENOG4111VNI^Photosystem II 22 kDa protein	KEGG:ath:AT1G44575`KO:K03542	GO:0009507^cellular_component^chloroplast`GO:0009534^cellular_component^chloroplast thylakoid`GO:0009535^cellular_component^chloroplast thylakoid membrane`GO:0016021^cellular_component^integral component of membrane`GO:0016020^cellular_component^membrane`GO:0009523^cellular_component^photosystem II`GO:0009517^cellular_component^PSII associated light-harvesting complex II`GO:0009579^cellular_compo…	.
TRINITY_DN20085_c0_g3	-5.17854	1.3103e-19	1.37222e-18			.	.	.	.	.	.	.
TRINITY_DN24098_c0_g1	-5.17618	3.785e-12	2.045e-11			.	.	.	.	.	.	.
TRINITY_DN22094_c0_g2	-5.1756	4.9541e-58	3.71857e-56	6-phosphogluconate dehydrogenase [Klebsormidium nitens]	8.9e-41	6PGD2_SPIOL^6PGD2_SPIOL^Q:315-1,H:47-151^77.143%ID^E:7.78e-51^RecName: Full=6-phosphogluconate dehydrogenase, decarboxylating 2, chloroplastic;^Eukaryota; Viridiplantae; Streptophyta; Embryophyta; Tracheophyta; Spermatophyta; Magnoliophyta; eudicotyledons; Gunneridae; Pentapetalae; Caryophyllales; Chenopodiaceae; Chenopodioideae; Anserineae; Spinacia	6PGD2_SPIOL^6PGD2_SPIOL^Q:39-143,H:47-151^77.143%ID^E:7e-51^RecName: Full=6-phosphogluconate dehydrogenase, decarboxylating 2, chloroplastic;^Eukaryota; Viridiplantae; Streptophyta; Embryophyta; Tracheophyta; Spermatophyta; Magnoliophyta; eudicotyledons; Gunneridae; Pentapetalae; Caryophyllales; Chenopodiaceae; Chenopodioideae; Anserineae; Spinacia	PF03446.14^NAD_binding_2^NAD binding domain of 6-phosphogluconate dehydrogenase^42-142^E:1.4e-25	.	.	GO:0009507^cellular_component^chloroplast`GO:0004616^molecular_function^phosphogluconate dehydrogenase (decarboxylating) activity`GO:0019521^biological_process^D-gluconate metabolic process`GO:0055114^biological_process^oxidation-reduction process`GO:0006098^biological_process^pentose-phosphate shunt	GO:0004616^molecular_function^phosphogluconate dehydrogenase (decarboxylating) activity`GO:0055114^biological_process^oxidation-reduction process
TRINITY_DN11059_c0_g1	-5.1739	1.2475e-27	2.2625e-26			.	.	.	.	.	.	.
TRINITY_DN17397_c0_g1	-5.16925	1.6976e-51	1.00119e-49	mitochondrial carnitine/acylcarnitine carrier-like protein [Physcomitrella patens]	2.7e-122	MCAT_ARATH^MCAT_ARATH^Q:337-1260,H:6-300^65.584%ID^E:4.93e-122^RecName: Full=Mitochondrial carnitine/acylcarnitine carrier-like protein;^Eukaryota; Viridiplantae; Streptophyta; Embryophyta; Tracheophyta; Spermatophyta; Magnoliophyta; eudicotyledons; Gunneridae; Pentapetalae; rosids; malvids; Brassicales; Brassicaceae; Camelineae; Arabidopsis	MCAT_ARATH^MCAT_ARATH^Q:10-317,H:6-300^66.558%ID^E:5.67e-149^RecName: Full=Mitochondrial carnitine/acylcarnitine carrier-like protein;^Eukaryota; Viridiplantae; Streptophyta; Embryophyta; Tracheophyta; Spermatophyta; Magnoliophyta; eudicotyledons; Gunneridae; Pentapetalae; rosids; malvids; Brassicales; Brassicaceae; Camelineae; Arabidopsis	PF00153.26^Mito_carr^Mitochondrial carrier protein^8-99^E:2e-17`PF00153.26^Mito_carr^Mitochondrial carrier protein^105-220^E:5e-21`PF00153.26^Mito_carr^Mitochondrial carrier protein^231-316^E:6e-21	ENOG410XS86^Solute carrier family 25	KEGG:ath:AT5G46800`KO:K15109	GO:0009507^cellular_component^chloroplast`GO:0016021^cellular_component^integral component of membrane`GO:0005743^cellular_component^mitochondrial inner membrane`GO:0005739^cellular_component^mitochondrion`GO:0009536^cellular_component^plastid`GO:0000064^molecular_function^L-ornithine transmembrane transporter activity`GO:0000066^biological_process^mitochondrial ornithine transport`GO:0006839^bio…	.
TRINITY_DN16464_c0_g1	-5.16215	1.3642e-43	5.63913e-42	uncharacterized protein LOC110799193 [Spinacia oleracea]	3.6e-72	FABZ_THEEB^FABZ_THEEB^Q:673-239,H:9-151^57.823%ID^E:3.83e-51^RecName: Full=3-hydroxyacyl-[acyl-carrier-protein] dehydratase FabZ {ECO:0000255|HAMAP-Rule:MF_00406};^Bacteria; Cyanobacteria; Synechococcales; Synechococcaceae; Thermosynechococcus	FABZ_THEEB^FABZ_THEEB^Q:120-264,H:9-151^57.823%ID^E:1.31e-52^RecName: Full=3-hydroxyacyl-[acyl-carrier-protein] dehydratase FabZ {ECO:0000255|HAMAP-Rule:MF_00406};^Bacteria; Cyanobacteria; Synechococcales; Synechococcaceae; Thermosynechococcus	PF07977.12^FabA^FabA-like domain^133-258^E:8.7e-35`PF01575.18^MaoC_dehydratas^MaoC like domain^203-246^E:5e-05	COG0764^Involved in unsaturated fatty acids biosynthesis. Catalyzes the dehydration of short chain beta-hydroxyacyl-ACPs and long chain saturated and unsaturated beta-hydroxyacyl-ACPs (By similarity)	KEGG:tel:tlr1791`KO:K02372	GO:0005737^cellular_component^cytoplasm`GO:0047451^molecular_function^3-hydroxyoctanoyl-[acyl-carrier-protein] dehydratase activity`GO:0006633^biological_process^fatty acid biosynthetic process`GO:0009245^biological_process^lipid A biosynthetic process	.
TRINITY_DN1421_c0_g2	-5.16081	3.6037e-09	1.42166e-08			.	.	.	.	.	.	.
TRINITY_DN16040_c2_g2	-5.15887	1.9702e-65	1.96237e-63	putative ABC transporter [Chlamydomonas reinhardtii]	7.4e-80	MRP5_HUMAN^MRP5_HUMAN^Q:2-688,H:1197-1425^50.655%ID^E:2.95e-67^RecName: Full=Multidrug resistance-associated protein 5;^Eukaryota; Metazoa; Chordata; Craniata; Vertebrata; Euteleostomi; Mammalia; Eutheria; Euarchontoglires; Primates; Haplorrhini; Catarrhini; Hominidae; Homo	MRP5_HUMAN^MRP5_HUMAN^Q:1-229,H:1197-1425^50.655%ID^E:3.47e-68^RecName: Full=Multidrug resistance-associated protein 5;^Eukaryota; Metazoa; Chordata; Craniata; Vertebrata; Euteleostomi; Mammalia; Eutheria; Euarchontoglires; Primates; Haplorrhini; Catarrhini; Hominidae; Homo	PF00005.26^ABC_tran^ABC transporter^14-162^E:1.2e-28	COG1132^(ABC) transporter	KEGG:hsa:10057`KO:K05668	GO:0005887^cellular_component^integral component of plasma membrane`GO:0016020^cellular_component^membrane`GO:0005886^cellular_component^plasma membrane`GO:0005524^molecular_function^ATP binding`GO:0042626^molecular_function^ATPase activity, coupled to transmembrane movement of substances`GO:0043225^molecular_function^ATPase-coupled anion transmembrane transporter activity`GO:0008514^molecular_fu…	GO:0005524^molecular_function^ATP binding`GO:0016887^molecular_function^ATPase activity
TRINITY_DN17260_c1_g5	-5.15545	7.8201e-09	2.95501e-08	hypothetical protein M427DRAFT_183227 [Gonapodya prolifera JEL478]	3.3e-19	.	.	.	.	.	.	.
TRINITY_DN23355_c0_g2	-5.15469	6.6138e-45	2.92675e-43	Cyclopropane-fatty-acyl-phospholipid synthase [Klebsormidium nitens]	3.0e-252	UFAA1_MYCTU^UFAA1_MYCTU^Q:896-21,H:68-345^35.333%ID^E:4.98e-42^RecName: Full=Tuberculostearic acid methyltransferase UfaA1 {ECO:0000305};^Bacteria; Actinobacteria; Corynebacteriales; Mycobacteriaceae; Mycobacterium; Mycobacterium tuberculosis complex	UFAA1_MYCTU^UFAA1_MYCTU^Q:615-906,H:68-345^35.333%ID^E:6.03e-42^RecName: Full=Tuberculostearic acid methyltransferase UfaA1 {ECO:0000305};^Bacteria; Actinobacteria; Corynebacteriales; Mycobacteriaceae; Mycobacterium; Mycobacterium tuberculosis complex	PF00890.23^FAD_binding_2^FAD binding domain^3-40^E:2.4e-06`PF13450.5^NAD_binding_8^NAD(P)-binding Rossmann-like domain^5-73^E:2.2e-17`PF01593.23^Amino_oxidase^Flavin containing amine oxidoreductase^10-285^E:6.7e-19`PF02353.19^CMAS^Mycolic acid cyclopropan	COG2230^cyclopropane-fatty-acyl-phospholipid synthase	KEGG:mtu:Rv0447c`KEGG:mtv:RVBD_0447c`KO:K00574	GO:0008168^molecular_function^methyltransferase activity`GO:0071555^biological_process^cell wall organization`GO:0006633^biological_process^fatty acid biosynthetic process	GO:0016491^molecular_function^oxidoreductase activity`GO:0055114^biological_process^oxidation-reduction process`GO:0008168^molecular_function^methyltransferase activity`GO:0008152^biological_process^metabolic process
TRINITY_DN21477_c0_g1	-5.15463	3.4988e-08	1.22434e-07	hypothetical protein RSOLAG1IB_07450 [Rhizoctonia solani AG-1	5.5e-27	.	.	.	.	.	.	.
TRINITY_DN22016_c0_g1	-5.15442	6.7952e-26	1.09445e-24			.	.	PF04577.13^DUF563^Protein of unknown function (DUF563)^361-593^E:2.6e-08	.	.	.	GO:0016757^molecular_function^transferase activity, transferring glycosyl groups
TRINITY_DN23897_c2_g2	-5.15385	7.288e-35	1.99877e-33			POPC_RALSO^POPC_RALSO^Q:1092-1574,H:530-697^29.24%ID^E:1.32e-10^RecName: Full=Protein PopC;^Bacteria; Proteobacteria; Betaproteobacteria; Burkholderiales; Burkholderiaceae; Ralstonia`POPC_RALSO^POPC_RALSO^Q:775-1089,H:420-526^36.111%ID^E:1.32e-10^RecName: Full=Protein PopC;^Bacteria; Proteobacteria; Betaproteobacteria; Burkholderiales; Burkholderiaceae; Ralstonia	.	.	.	KEGG:rso:RSp0875	GO:0005576^cellular_component^extracellular region	.
TRINITY_DN22237_c0_g1	-5.15209	8.0349e-43	3.24864e-41	PREDICTED: calcium-transporting ATPase 8 plasma membrane-type	3.1e-55	ACA10_ARATH^ACA10_ARATH^Q:12-611,H:158-358^49.751%ID^E:1.19e-64^RecName: Full=Calcium-transporting ATPase 10, plasma membrane-type;^Eukaryota; Viridiplantae; Streptophyta; Embryophyta; Tracheophyta; Spermatophyta; Magnoliophyta; eudicotyledons; Gunneridae; Pentapetalae; rosids; malvids; Brassicales; Brassicaceae; Camelineae; Arabidopsis	ACA10_ARATH^ACA10_ARATH^Q:4-203,H:158-358^49.751%ID^E:1.07e-64^RecName: Full=Calcium-transporting ATPase 10, plasma membrane-type;^Eukaryota; Viridiplantae; Streptophyta; Embryophyta; Tracheophyta; Spermatophyta; Magnoliophyta; eudicotyledons; Gunneridae; Pentapetalae; rosids; malvids; Brassicales; Brassicaceae; Camelineae; Arabidopsis	PF00690.25^Cation_ATPase_N^Cation transporter/ATPase, N-terminus^4-50^E:3.7e-07`PF00122.19^E1-E2_ATPase^E1-E2 ATPase^102-200^E:2.7e-23	ENOG410XNNC^ATPase, Ca transporting, plasma membrane	KEGG:ath:AT4G29900`KO:K01537	GO:0005887^cellular_component^integral component of plasma membrane`GO:0043231^cellular_component^intracellular membrane-bounded organelle`GO:0005886^cellular_component^plasma membrane`GO:0009506^cellular_component^plasmodesma`GO:0005524^molecular_function^ATP binding`GO:0005388^molecular_function^calcium-transporting ATPase activity`GO:0005516^molecular_function^calmodulin binding`GO:0046872^mol…	.
TRINITY_DN19448_c0_g1	-5.15094	3.6507e-84	7.20373e-82	LOW QUALITY PROTEIN: protein disulfide-isomerase SCO2	2.3e-10	SCO2_ARATH^SCO2_ARATH^Q:966-1262,H:49-142^41.584%ID^E:1.06e-10^RecName: Full=Protein disulfide-isomerase SCO2;^Eukaryota; Viridiplantae; Streptophyta; Embryophyta; Tracheophyta; Spermatophyta; Magnoliophyta; eudicotyledons; Gunneridae; Pentapetalae; rosids; malvids; Brassicales; Brassicaceae; Camelineae; Arabidopsis	SCO2_ARATH^SCO2_ARATH^Q:241-350,H:47-151^39.286%ID^E:2.41e-12^RecName: Full=Protein disulfide-isomerase SCO2;^Eukaryota; Viridiplantae; Streptophyta; Embryophyta; Tracheophyta; Spermatophyta; Magnoliophyta; eudicotyledons; Gunneridae; Pentapetalae; rosids; malvids; Brassicales; Brassicaceae; Camelineae; Arabidopsis	.	ENOG411219R^NA	KEGG:ath:AT3G19220	GO:0009507^cellular_component^chloroplast`GO:0009535^cellular_component^chloroplast thylakoid membrane`GO:0046872^molecular_function^metal ion binding`GO:0003756^molecular_function^protein disulfide isomerase activity`GO:0043621^molecular_function^protein self-association`GO:0009658^biological_process^chloroplast organization	.
TRINITY_DN18373_c0_g1	-5.14297	8.2216e-23	1.09071e-21	PREDICTED: phosphomannomutase [Pyrus x bretschneideri]	4.3e-31	PMM_ARATH^PMM_ARATH^Q:347-442,H:97-128^84.375%ID^E:3.28e-15^RecName: Full=Phosphomannomutase;^Eukaryota; Viridiplantae; Streptophyta; Embryophyta; Tracheophyta; Spermatophyta; Magnoliophyta; eudicotyledons; Gunneridae; Pentapetalae; rosids; malvids; Brassicales; Brassicaceae; Camelineae; Arabidopsis`PMM_ARATH^PMM_ARATH^Q:7-240,H:63-98^34.615%ID^E:3.28e-15^RecName: Full=Phosphomannomutase;^Eukaryo…	.	.	COG0561^,hydrolase	KEGG:ath:AT2G45790`KO:K17497	GO:0005829^cellular_component^cytosol`GO:0004615^molecular_function^phosphomannomutase activity`GO:0009298^biological_process^GDP-mannose biosynthetic process`GO:0019853^biological_process^L-ascorbic acid biosynthetic process`GO:0006013^biological_process^mannose metabolic process`GO:0006487^biological_process^protein N-linked glycosylation`GO:0045047^biological_process^protein targeting to ER`GO…	.
TRINITY_DN643_c0_g1	-5.14226	1.1295e-40	4.12557e-39			.	.	.	.	.	.	.
TRINITY_DN10218_c0_g1	-5.13607	4.9604e-08	1.70483e-07			.	.	.	.	.	.	.
TRINITY_DN20234_c0_g1	-5.13447	6.9656e-08	2.35299e-07	expansin-A1 [Populus trichocarpa]	1.1e-52	EXPA2_ARATH^EXPA2_ARATH^Q:376-1050,H:24-251^40.693%ID^E:4.36e-57^RecName: Full=Expansin-A2;^Eukaryota; Viridiplantae; Streptophyta; Embryophyta; Tracheophyta; Spermatophyta; Magnoliophyta; eudicotyledons; Gunneridae; Pentapetalae; rosids; malvids; Brassicales; Brassicaceae; Camelineae; Arabidopsis	EXPA2_ARATH^EXPA2_ARATH^Q:8-247,H:9-251^39.024%ID^E:3.55e-60^RecName: Full=Expansin-A2;^Eukaryota; Viridiplantae; Streptophyta; Embryophyta; Tracheophyta; Spermatophyta; Magnoliophyta; eudicotyledons; Gunneridae; Pentapetalae; rosids; malvids; Brassicales; Brassicaceae; Camelineae; Arabidopsis	PF03330.17^DPBB_1^Lytic transglycolase^66-137^E:6e-13`PF01357.20^Pollen_allerg_1^Pollen allergen^159-234^E:1.7e-16	ENOG410ZS8Q^loosening and extension of plant cell walls by disrupting non-covalent bonding between cellulose microfibrils and matrix glucans. No enzymatic activity has been found	KEGG:ath:AT5G05290	GO:0005618^cellular_component^cell wall`GO:0005576^cellular_component^extracellular region`GO:0016020^cellular_component^membrane`GO:0009664^biological_process^plant-type cell wall organization	.
TRINITY_DN16019_c0_g2	-5.12984	3.9372e-19	3.99641e-18	hypothetical protein COCSUDRAFT_49026 [Coccomyxa subellipsoidea C-169]	2.7e-16	H1_WHEAT^H1_WHEAT^Q:515-721,H:54-123^60%ID^E:3.41e-17^RecName: Full=Histone H1;^Eukaryota; Viridiplantae; Streptophyta; Embryophyta; Tracheophyta; Spermatophyta; Magnoliophyta; Liliopsida; Poales; Poaceae; BOP clade; Pooideae; Triticodae; Triticeae; Triticinae; Triticum	H12_ARATH^H12_ARATH^Q:168-239,H:57-128^55.556%ID^E:9.09e-19^RecName: Full=Histone H1.2;^Eukaryota; Viridiplantae; Streptophyta; Embryophyta; Tracheophyta; Spermatophyta; Magnoliophyta; eudicotyledons; Gunneridae; Pentapetalae; rosids; malvids; Brassicales; Brassicaceae; Camelineae; Arabidopsis	PF00538.18^Linker_histone^linker histone H1 and H5 family^173-239^E:7.8e-16	ENOG410XYG5^histone h1	KEGG:ath:AT2G30620`KO:K11275	GO:0005739^cellular_component^mitochondrion`GO:0005730^cellular_component^nucleolus`GO:0000786^cellular_component^nucleosome`GO:0003677^molecular_function^DNA binding`GO:0006334^biological_process^nucleosome assembly	GO:0003677^molecular_function^DNA binding`GO:0006334^biological_process^nucleosome assembly`GO:0000786^cellular_component^nucleosome`GO:0005634^cellular_component^nucleus
TRINITY_DN774_c0_g1	-5.1249	5.3164e-40	1.86371e-38			.	.	.	.	.	.	.
TRINITY_DN20639_c0_g3	-5.12389	6.2297e-32	1.45213e-30			.	.	PF14009.5^DUF4228^Domain of unknown function (DUF4228)^11-111^E:9.6e-10	.	.	.	.
TRINITY_DN22800_c0_g1	-5.12308	3.3139e-84	6.58069e-82	hypothetical protein DMF53_10500 [Acidobacteria bacterium]	1.0e-36	EXOL5_ARATH^EXOL5_ARATH^Q:1124-300,H:79-356^32.66%ID^E:6.94e-35^RecName: Full=Protein EXORDIUM-like 5;^Eukaryota; Viridiplantae; Streptophyta; Embryophyta; Tracheophyta; Spermatophyta; Magnoliophyta; eudicotyledons; Gunneridae; Pentapetalae; rosids; malvids; Brassicales; Brassicaceae; Camelineae; Arabidopsis	EXOL5_ARATH^EXOL5_ARATH^Q:144-418,H:79-356^32.66%ID^E:1.27e-36^RecName: Full=Protein EXORDIUM-like 5;^Eukaryota; Viridiplantae; Streptophyta; Embryophyta; Tracheophyta; Spermatophyta; Magnoliophyta; eudicotyledons; Gunneridae; Pentapetalae; rosids; malvids; Brassicales; Brassicaceae; Camelineae; Arabidopsis	PF04674.11^Phi_1^Phosphate-induced protein 1 conserved region^145-419^E:7.1e-46	ENOG410Y43B^phosphate-induced protein 1 conserved region domain containing protein, expressed	KEGG:ath:AT2G17230	GO:0048046^cellular_component^apoplast`GO:0005615^cellular_component^extracellular space	.
TRINITY_DN16537_c0_g1	-5.12064	7.1586e-94	1.90341e-91	hypothetical protein CBR_g10809 [Chara braunii]	2.7e-59	GUN4C_ARATH^GUN4C_ARATH^Q:462-1037,H:81-265^37.688%ID^E:5.68e-37^RecName: Full=Tetrapyrrole-binding protein, chloroplastic;^Eukaryota; Viridiplantae; Streptophyta; Embryophyta; Tracheophyta; Spermatophyta; Magnoliophyta; eudicotyledons; Gunneridae; Pentapetalae; rosids; malvids; Brassicales; Brassicaceae; Camelineae; Arabidopsis	GUN4C_ARATH^GUN4C_ARATH^Q:101-292,H:81-265^37.688%ID^E:7.52e-39^RecName: Full=Tetrapyrrole-binding protein, chloroplastic;^Eukaryota; Viridiplantae; Streptophyta; Embryophyta; Tracheophyta; Spermatophyta; Magnoliophyta; eudicotyledons; Gunneridae; Pentapetalae; rosids; malvids; Brassicales; Brassicaceae; Camelineae; Arabidopsis	PF05419.11^GUN4^GUN4-like^95-236^E:2.1e-50	ENOG410XQHG^GUN4-like	KEGG:ath:AT3G59400	GO:0009507^cellular_component^chloroplast`GO:0031969^cellular_component^chloroplast membrane`GO:0019899^molecular_function^enzyme binding`GO:0046906^molecular_function^tetrapyrrole binding`GO:0015995^biological_process^chlorophyll biosynthetic process`GO:0010019^biological_process^chloroplast-nucleus signaling pathway`GO:0043085^biological_process^positive regulation of catalytic activity	.
TRINITY_DN23355_c0_g1	-5.11823	1.0501e-12	5.98805e-12	Cyclopropane-fatty-acyl-phospholipid synthase [Klebsormidium nitens]	2.7e-25	.	.	.	.	.	.	.
TRINITY_DN12417_c0_g1	-5.11589	2.3304e-22	3.004e-21			.	.	.	.	.	.	.
TRINITY_DN21926_c0_g2	-5.11506	8.935e-33	2.18501e-31			.	.	.	.	.	.	.
TRINITY_DN16279_c0_g3	-5.11469	3.9498e-85	8.20696e-83	hypothetical protein AXG93_2752s2200 [Marchantia polymorpha subsp.	2.9e-35	SSRA_ARATH^SSRA_ARATH^Q:380-940,H:63-243^37.234%ID^E:1.36e-23^RecName: Full=Translocon-associated protein subunit alpha;^Eukaryota; Viridiplantae; Streptophyta; Embryophyta; Tracheophyta; Spermatophyta; Magnoliophyta; eudicotyledons; Gunneridae; Pentapetalae; rosids; malvids; Brassicales; Brassicaceae; Camelineae; Arabidopsis	SSRA_ARATH^SSRA_ARATH^Q:61-285,H:40-258^35.345%ID^E:3.21e-29^RecName: Full=Translocon-associated protein subunit alpha;^Eukaryota; Viridiplantae; Streptophyta; Embryophyta; Tracheophyta; Spermatophyta; Magnoliophyta; eudicotyledons; Gunneridae; Pentapetalae; rosids; malvids; Brassicales; Brassicaceae; Camelineae; Arabidopsis	PF03896.15^TRAP_alpha^Translocon-associated protein (TRAP), alpha subunit^11-272^E:3.4e-29	ENOG410XNTM^signal sequence receptor, alpha	KEGG:ath:AT2G21160`KO:K13249	GO:0009535^cellular_component^chloroplast thylakoid membrane`GO:0005783^cellular_component^endoplasmic reticulum`GO:0005789^cellular_component^endoplasmic reticulum membrane`GO:0005794^cellular_component^Golgi apparatus`GO:0016021^cellular_component^integral component of membrane`GO:0005886^cellular_component^plasma membrane`GO:0005774^cellular_component^vacuolar membrane`GO:0005773^cellular_comp…	GO:0005789^cellular_component^endoplasmic reticulum membrane
TRINITY_DN12520_c0_g1	-5.10851	5.6575e-55	3.81732e-53	transmembrane protein 147-like [Cucurbita maxima]	3.5e-61	TM147_DANRE^TM147_DANRE^Q:100-750,H:1-192^30.909%ID^E:6.78e-18^RecName: Full=Transmembrane protein 147;^Eukaryota; Metazoa; Chordata; Craniata; Vertebrata; Euteleostomi; Actinopterygii; Neopterygii; Teleostei; Ostariophysi; Cypriniformes; Cyprinidae; Danio	TM147_DANRE^TM147_DANRE^Q:1-217,H:1-192^30.909%ID^E:6.06e-23^RecName: Full=Transmembrane protein 147;^Eukaryota; Metazoa; Chordata; Craniata; Vertebrata; Euteleostomi; Actinopterygii; Neopterygii; Teleostei; Ostariophysi; Cypriniformes; Cyprinidae; Danio	PF09767.8^DUF2053^Predicted membrane protein (DUF2053)^2-184^E:6.8e-40	ENOG41101UF^Transmembrane protein 147	KEGG:dre:436757	GO:0016021^cellular_component^integral component of membrane`GO:0016020^cellular_component^membrane	.
TRINITY_DN13196_c0_g2	-5.10678	5.3081e-68	5.92677e-66	high-affinity nitrate transporter 3.2-like [Rosa chinensis]	3.5e-11	NRT31_ARATH^NRT31_ARATH^Q:635-96,H:56-205^34.444%ID^E:1.72e-12^RecName: Full=High-affinity nitrate transporter 3.1;^Eukaryota; Viridiplantae; Streptophyta; Embryophyta; Tracheophyta; Spermatophyta; Magnoliophyta; eudicotyledons; Gunneridae; Pentapetalae; rosids; malvids; Brassicales; Brassicaceae; Camelineae; Arabidopsis	NRT31_ARATH^NRT31_ARATH^Q:57-236,H:56-205^34.444%ID^E:1.84e-22^RecName: Full=High-affinity nitrate transporter 3.1;^Eukaryota; Viridiplantae; Streptophyta; Embryophyta; Tracheophyta; Spermatophyta; Magnoliophyta; eudicotyledons; Gunneridae; Pentapetalae; rosids; malvids; Brassicales; Brassicaceae; Camelineae; Arabidopsis	PF16974.4^NAR2^High-affinity nitrate transporter accessory^29-233^E:1.3e-35	ENOG4111P96^Nitrate transporter	KEGG:ath:AT5G50200	GO:0016021^cellular_component^integral component of membrane`GO:0005886^cellular_component^plasma membrane`GO:0015112^molecular_function^nitrate transmembrane transporter activity`GO:0042128^biological_process^nitrate assimilation`GO:0015706^biological_process^nitrate transport`GO:0010167^biological_process^response to nitrate`GO:0009611^biological_process^response to wounding	GO:0010167^biological_process^response to nitrate`GO:0015706^biological_process^nitrate transport
TRINITY_DN15799_c0_g1	-5.10295	1.3905e-88	3.1845e-86			.	.	.	.	.	.	.
TRINITY_DN21278_c0_g1	-5.09578	3.9601e-22	5.02015e-21			.	.	.	.	.	.	.
TRINITY_DN21424_c1_g1	-5.08992	5.5081e-60	4.44259e-58	transporter family protein [Klebsormidium nitens]	1.5e-48	OCT7_ARATH^OCT7_ARATH^Q:476-3,H:3-160^50%ID^E:7.07e-37^RecName: Full=Organic cation/carnitine transporter 7;^Eukaryota; Viridiplantae; Streptophyta; Embryophyta; Tracheophyta; Spermatophyta; Magnoliophyta; eudicotyledons; Gunneridae; Pentapetalae; rosids; malvids; Brassicales; Brassicaceae; Camelineae; Arabidopsis	OCT7_ARATH^OCT7_ARATH^Q:154-311,H:3-160^50%ID^E:3.95e-39^RecName: Full=Organic cation/carnitine transporter 7;^Eukaryota; Viridiplantae; Streptophyta; Embryophyta; Tracheophyta; Spermatophyta; Magnoliophyta; eudicotyledons; Gunneridae; Pentapetalae; rosids; malvids; Brassicales; Brassicaceae; Camelineae; Arabidopsis	PF00083.23^Sugar_tr^Sugar (and other) transporter^216-311^E:1.6e-09	ENOG410ZVDQ^SV2 related protein homolog	KEGG:ath:AT3G13050	GO:0016021^cellular_component^integral component of membrane`GO:0005886^cellular_component^plasma membrane`GO:0005524^molecular_function^ATP binding`GO:0090417^molecular_function^N-methylnicotinate transporter activity`GO:0090416^molecular_function^nicotinate transporter activity`GO:0022891^molecular_function^substrate-specific transmembrane transporter activity`GO:2001143^biological_process^N-me…	GO:0022857^molecular_function^transmembrane transporter activity`GO:0055085^biological_process^transmembrane transport`GO:0016021^cellular_component^integral component of membrane
TRINITY_DN15328_c0_g1	-5.08749	1.0425e-82	1.95867e-80			BRK1_ORYSJ^BRK1_ORYSJ^Q:1419-1174,H:5-83^42.683%ID^E:6.31e-12^RecName: Full=Probable protein BRICK1;^Eukaryota; Viridiplantae; Streptophyta; Embryophyta; Tracheophyta; Spermatophyta; Magnoliophyta; Liliopsida; Poales; Poaceae; BOP clade; Oryzoideae; Oryzeae; Oryzinae; Oryza	.	PF01476.19^LysM^LysM domain^71-116^E:0.00071	.	.	.	.
TRINITY_DN24097_c1_g1	-5.08383	2.3011e-95	6.68505e-93	hypothetical protein AXG93_2210s1010 [Marchantia polymorpha subsp.	0.0e+00	CHLH_ARATH^CHLH_ARATH^Q:407-4258,H:40-1325^76.845%ID^E:0^RecName: Full=Magnesium-chelatase subunit ChlH, chloroplastic;^Eukaryota; Viridiplantae; Streptophyta; Embryophyta; Tracheophyta; Spermatophyta; Magnoliophyta; eudicotyledons; Gunneridae; Pentapetalae; rosids; malvids; Brassicales; Brassicaceae; Camelineae; Arabidopsis	CHLH_ARATH^CHLH_ARATH^Q:55-1338,H:40-1325^76.845%ID^E:0^RecName: Full=Magnesium-chelatase subunit ChlH, chloroplastic;^Eukaryota; Viridiplantae; Streptophyta; Embryophyta; Tracheophyta; Spermatophyta; Magnoliophyta; eudicotyledons; Gunneridae; Pentapetalae; rosids; malvids; Brassicales; Brassicaceae; Camelineae; Arabidopsis	PF11965.7^DUF3479^Domain of unknown function (DUF3479)^94-256^E:3.5e-52`PF02514.15^CobN-Mg_chel^CobN/Magnesium Chelatase^260-1338^E:0	COG1429^cobaltochelatase, cobn subunit	KEGG:ath:AT5G13630`KO:K03403	GO:0009507^cellular_component^chloroplast`GO:0009706^cellular_component^chloroplast inner membrane`GO:0009570^cellular_component^chloroplast stroma`GO:0010007^cellular_component^magnesium chelatase complex`GO:0005739^cellular_component^mitochondrion`GO:0005524^molecular_function^ATP binding`GO:0016851^molecular_function^magnesium chelatase activity`GO:0015995^biological_process^chlorophyll biosyn…	GO:0016851^molecular_function^magnesium chelatase activity`GO:0009058^biological_process^biosynthetic process
TRINITY_DN21057_c1_g1	-5.0805	1.5954e-10	7.28711e-10	glycoside hydrolase family 5 [Klebsormidium nitens]	4.6e-77	GUN_PAEPO^GUN_PAEPO^Q:553-1662,H:27-384^36.074%ID^E:4.44e-72^RecName: Full=Endoglucanase;^Bacteria; Firmicutes; Bacilli; Bacillales; Paenibacillaceae; Paenibacillus	GUN_PAEPO^GUN_PAEPO^Q:60-429,H:27-384^36.074%ID^E:6.36e-75^RecName: Full=Endoglucanase;^Bacteria; Firmicutes; Bacilli; Bacillales; Paenibacillaceae; Paenibacillus	PF00150.17^Cellulase^Cellulase (glycosyl hydrolase family 5)^82-400^E:6.5e-34	COG2730^Glycoside hydrolase Family 5	.	GO:0008810^molecular_function^cellulase activity`GO:0030245^biological_process^cellulose catabolic process	GO:0004553^molecular_function^hydrolase activity, hydrolyzing O-glycosyl compounds`GO:0005975^biological_process^carbohydrate metabolic process
TRINITY_DN21272_c1_g1	-5.07997	3.2456e-14	2.13481e-13	calcium-dependent protein kinase 1-like [Chenopodium quinoa]	3.9e-45	CDPKP_ARATH^CDPKP_ARATH^Q:1206-4,H:75-357^33.085%ID^E:4.11e-51^RecName: Full=Calcium-dependent protein kinase 25;^Eukaryota; Viridiplantae; Streptophyta; Embryophyta; Tracheophyta; Spermatophyta; Magnoliophyta; eudicotyledons; Gunneridae; Pentapetalae; rosids; malvids; Brassicales; Brassicaceae; Camelineae; Arabidopsis	CDPKP_ARATH^CDPKP_ARATH^Q:87-411,H:131-357^35.385%ID^E:1e-52^RecName: Full=Calcium-dependent protein kinase 25;^Eukaryota; Viridiplantae; Streptophyta; Embryophyta; Tracheophyta; Spermatophyta; Magnoliophyta; eudicotyledons; Gunneridae; Pentapetalae; rosids; malvids; Brassicales; Brassicaceae; Camelineae; Arabidopsis	PF00069.24^Pkinase^Protein kinase domain^91-399^E:2.5e-46`PF07714.16^Pkinase_Tyr^Protein tyrosine kinase^222-400^E:1e-18	ENOG410XRMJ^calcium-dependent protein kinase	KEGG:ath:AT2G35890`KO:K13412	GO:0005737^cellular_component^cytoplasm`GO:0016020^cellular_component^membrane`GO:0005634^cellular_component^nucleus`GO:0005524^molecular_function^ATP binding`GO:0005509^molecular_function^calcium ion binding`GO:0009931^molecular_function^calcium-dependent protein serine/threonine kinase activity`GO:0005516^molecular_function^calmodulin binding`GO:0004683^molecular_function^calmodulin-dependent p…	GO:0004672^molecular_function^protein kinase activity`GO:0005524^molecular_function^ATP binding`GO:0006468^biological_process^protein phosphorylation
TRINITY_DN18889_c0_g2	-5.07748	3.177e-128	3.0202e-125	oleosin-1 [Cosmarium turpinii]	6.2e-31	.	.	.	.	.	.	.
TRINITY_DN21414_c2_g4	-5.07702	1.0199e-34	2.77304e-33	hypothetical protein KFL_002100040 [Klebsormidium nitens]	1.6e-51	.	.	.	.	.	.	.
TRINITY_DN13196_c0_g1	-5.07124	7.8011e-80	1.30191e-77	high-affinity nitrate transporter 43468 [Medicago truncatula]	3.8e-13	NAR21_ORYSJ^NAR21_ORYSJ^Q:979-563,H:31-142^29.286%ID^E:6.62e-10^RecName: Full=High-affinity nitrate transporter-activating protein 2.1;^Eukaryota; Viridiplantae; Streptophyta; Embryophyta; Tracheophyta; Spermatophyta; Magnoliophyta; Liliopsida; Poales; Poaceae; BOP clade; Oryzoideae; Oryzeae; Oryzinae; Oryza	NRT31_ARATH^NRT31_ARATH^Q:1-236,H:1-205^27.386%ID^E:5.44e-21^RecName: Full=High-affinity nitrate transporter 3.1;^Eukaryota; Viridiplantae; Streptophyta; Embryophyta; Tracheophyta; Spermatophyta; Magnoliophyta; eudicotyledons; Gunneridae; Pentapetalae; rosids; malvids; Brassicales; Brassicaceae; Camelineae; Arabidopsis	PF16974.4^NAR2^High-affinity nitrate transporter accessory^30-233^E:6.7e-35	ENOG4111P96^Nitrate transporter	KEGG:ath:AT5G50200	GO:0016021^cellular_component^integral component of membrane`GO:0005886^cellular_component^plasma membrane`GO:0015112^molecular_function^nitrate transmembrane transporter activity`GO:0042128^biological_process^nitrate assimilation`GO:0015706^biological_process^nitrate transport`GO:0010167^biological_process^response to nitrate`GO:0009611^biological_process^response to wounding	GO:0010167^biological_process^response to nitrate`GO:0015706^biological_process^nitrate transport
TRINITY_DN14650_c0_g1	-5.07004	2.6397e-36	7.76919e-35			.	.	.	.	.	.	.
TRINITY_DN10938_c0_g1	-5.06418	1.8855e-14	1.26679e-13			.	.	.	.	.	.	.
TRINITY_DN13002_c0_g1	-5.06228	1.9468e-40	6.99679e-39	hypothetical protein VOLCADRAFT_107381 [Volvox carteri f.	1.1e-48	.	.	.	.	.	.	.
TRINITY_DN22005_c3_g1	-5.05861	7.5044e-23	9.98939e-22	PREDICTED: putative calcium-transporting ATPase 11 plasma	2.0e-21	ACA8_ARATH^ACA8_ARATH^Q:383-3,H:116-242^37.795%ID^E:2.48e-25^RecName: Full=Calcium-transporting ATPase 8, plasma membrane-type;^Eukaryota; Viridiplantae; Streptophyta; Embryophyta; Tracheophyta; Spermatophyta; Magnoliophyta; eudicotyledons; Gunneridae; Pentapetalae; rosids; malvids; Brassicales; Brassicaceae; Camelineae; Arabidopsis	ACA8_ARATH^ACA8_ARATH^Q:29-155,H:116-242^37.795%ID^E:3.02e-27^RecName: Full=Calcium-transporting ATPase 8, plasma membrane-type;^Eukaryota; Viridiplantae; Streptophyta; Embryophyta; Tracheophyta; Spermatophyta; Magnoliophyta; eudicotyledons; Gunneridae; Pentapetalae; rosids; malvids; Brassicales; Brassicaceae; Camelineae; Arabidopsis	PF00690.25^Cation_ATPase_N^Cation transporter/ATPase, N-terminus^50-117^E:1.3e-09	ENOG410XNNC^ATPase, Ca transporting, plasma membrane	KEGG:ath:AT5G57110`KO:K01537	GO:0005887^cellular_component^integral component of plasma membrane`GO:0043231^cellular_component^intracellular membrane-bounded organelle`GO:0016020^cellular_component^membrane`GO:0005886^cellular_component^plasma membrane`GO:0009506^cellular_component^plasmodesma`GO:0005524^molecular_function^ATP binding`GO:0005388^molecular_function^calcium-transporting ATPase activity`GO:0005516^molecular_fun…	.
TRINITY_DN21665_c0_g1	-5.05832	2.1669e-07	6.88551e-07	uncharacterized protein LOC112528485 [Cynara cardunculus var.	1.2e-119	PVADH_SPHS1^PVADH_SPHS1^Q:1896-223,H:106-653^28.833%ID^E:4.6e-47^RecName: Full=Polyvinylalcohol dehydrogenase;^Bacteria; Proteobacteria; Alphaproteobacteria; Sphingomonadales; Sphingomonadaceae; Sphingopyxis	PVADH_SPHS1^PVADH_SPHS1^Q:54-540,H:177-653^29.868%ID^E:1.73e-53^RecName: Full=Polyvinylalcohol dehydrogenase;^Bacteria; Proteobacteria; Alphaproteobacteria; Sphingomonadales; Sphingomonadaceae; Sphingopyxis	PF13570.5^PQQ_3^PQQ-like domain^59-96^E:1.6e-06`PF13360.5^PQQ_2^PQQ-like domain^70-227^E:1.7e-08`PF13360.5^PQQ_2^PQQ-like domain^369-497^E:8.4e-12`PF01011.20^PQQ^PQQ enzyme repeat^435-459^E:0.00037`PF01011.20^PQQ^PQQ enzyme repeat^466-501^E:8.3e-07	.	KEGG:ag:BAD95543`KO:K05889	GO:0042597^cellular_component^periplasmic space`GO:0009055^molecular_function^electron carrier activity`GO:0020037^molecular_function^heme binding`GO:0046872^molecular_function^metal ion binding`GO:0047059^molecular_function^polyvinyl alcohol dehydrogenase (cytochrome) activity	.
TRINITY_DN23987_c3_g5	-5.05297	1.3293e-08	4.90282e-08			.	.	.	.	.	.	.
TRINITY_DN29232_c0_g1	-5.04973	1.4884e-26	2.49584e-25			.	.	.	.	.	.	.
TRINITY_DN14009_c0_g2	-5.04903	8.9353e-27	1.52444e-25			.	.	.	.	.	.	.
TRINITY_DN23153_c2_g3	-5.0462	2.4985e-08	8.93131e-08			.	.	.	.	.	.	.
TRINITY_DN24326_c0_g1	-5.04389	4.2781e-15	3.06801e-14	unknown [Picea sitchensis]	2.3e-14	.	.	.	.	.	.	.
TRINITY_DN19146_c0_g4	-5.0429	2.4456e-54	1.63258e-52	fructose-bisphosphate aldolase 1 cytoplasmic [Ricinus communis]	1.4e-92	ALFC3_ORYSJ^ALFC3_ORYSJ^Q:673-2,H:1-224^76.786%ID^E:9.82e-125^RecName: Full=Fructose-bisphosphate aldolase 3, cytoplasmic {ECO:0000305};^Eukaryota; Viridiplantae; Streptophyta; Embryophyta; Tracheophyta; Spermatophyta; Magnoliophyta; Liliopsida; Poales; Poaceae; BOP clade; Oryzoideae; Oryzeae; Oryzinae; Oryza	ALFC3_ORYSJ^ALFC3_ORYSJ^Q:30-253,H:1-224^76.786%ID^E:8.84e-125^RecName: Full=Fructose-bisphosphate aldolase 3, cytoplasmic {ECO:0000305};^Eukaryota; Viridiplantae; Streptophyta; Embryophyta; Tracheophyta; Spermatophyta; Magnoliophyta; Liliopsida; Poales; Poaceae; BOP clade; Oryzoideae; Oryzeae; Oryzinae; Oryza	PF00274.18^Glycolytic^Fructose-bisphosphate aldolase class-I^40-253^E:2.3e-100	COG3588^fructose-bisphosphate aldolase	KEGG:osa:4325027`KO:K01623	GO:0005829^cellular_component^cytosol`GO:0004332^molecular_function^fructose-bisphosphate aldolase activity`GO:0006094^biological_process^gluconeogenesis`GO:0006096^biological_process^glycolytic process	GO:0004332^molecular_function^fructose-bisphosphate aldolase activity`GO:0006096^biological_process^glycolytic process
TRINITY_DN21318_c0_g4	-5.04273	2.5299e-17	2.20671e-16	hypothetical protein PC110_g65 [Phytophthora cactorum]	1.2e-26	.	.	.	.	.	.	.
TRINITY_DN20109_c0_g1	-5.04094	2.4474e-07	7.72277e-07	ABC transporter G family member 10-like	5.9e-132	AB23G_ARATH^AB23G_ARATH^Q:635-2305,H:66-616^42.958%ID^E:9.93e-127^RecName: Full=ABC transporter G family member 23;^Eukaryota; Viridiplantae; Streptophyta; Embryophyta; Tracheophyta; Spermatophyta; Magnoliophyta; eudicotyledons; Gunneridae; Pentapetalae; rosids; malvids; Brassicales; Brassicaceae; Camelineae; Arabidopsis	AB23G_ARATH^AB23G_ARATH^Q:166-722,H:66-616^43.134%ID^E:5.23e-161^RecName: Full=ABC transporter G family member 23;^Eukaryota; Viridiplantae; Streptophyta; Embryophyta; Tracheophyta; Spermatophyta; Magnoliophyta; eudicotyledons; Gunneridae; Pentapetalae; rosids; malvids; Brassicales; Brassicaceae; Camelineae; Arabidopsis	PF00005.26^ABC_tran^ABC transporter^167-319^E:3.9e-28`PF01061.23^ABC2_membrane^ABC-2 type transporter^463-672^E:3.7e-43	COG1131^(ABC) transporter	.	GO:0016021^cellular_component^integral component of membrane`GO:0005886^cellular_component^plasma membrane`GO:0005524^molecular_function^ATP binding`GO:0042626^molecular_function^ATPase activity, coupled to transmembrane movement of substances	GO:0005524^molecular_function^ATP binding`GO:0016887^molecular_function^ATPase activity`GO:0016020^cellular_component^membrane
TRINITY_DN16117_c1_g1	-5.03373	1.0949e-94	3.01339e-92	probable homogentisate phytyltransferase 1 chloroplastic [Physcomitrella	6.2e-16	HGGT_HORVU^HGGT_HORVU^Q:4-135,H:154-197^72.727%ID^E:1.53e-15^RecName: Full=Homogentisate geranylgeranyltransferase {ECO:0000303|PubMed:12897790};^Eukaryota; Viridiplantae; Streptophyta; Embryophyta; Tracheophyta; Spermatophyta; Magnoliophyta; Liliopsida; Poales; Poaceae; BOP clade; Pooideae; Triticodae; Triticeae; Hordeinae; Hordeum	HPT1_ARATH^HPT1_ARATH^Q:1-51,H:138-188^72.549%ID^E:9.43e-20^RecName: Full=Homogentisate phytyltransferase 1, chloroplastic;^Eukaryota; Viridiplantae; Streptophyta; Embryophyta; Tracheophyta; Spermatophyta; Magnoliophyta; eudicotyledons; Gunneridae; Pentapetalae; rosids; malvids; Brassicales; Brassicaceae; Camelineae; Arabidopsis	PF01040.17^UbiA^UbiA prenyltransferase family^5-58^E:4.1e-10	COG0382^Synthesis of 3-octaprenyl-4-hydroxybenzoate (By similarity)	KEGG:ath:AT2G18950`KO:K09833	GO:0009507^cellular_component^chloroplast`GO:0031969^cellular_component^chloroplast membrane`GO:0016021^cellular_component^integral component of membrane`GO:0010176^molecular_function^homogentisate phytyltransferase activity`GO:0071555^biological_process^cell wall organization`GO:0009915^biological_process^phloem sucrose loading`GO:0031347^biological_process^regulation of defense response`GO:0009…	GO:0016765^molecular_function^transferase activity, transferring alkyl or aryl (other than methyl) groups`GO:0016021^cellular_component^integral component of membrane
TRINITY_DN10098_c0_g1	-5.03349	2.383e-82	4.32173e-80	plastocyanin, chloroplastic-like [Physcomitrella patens]	2.6e-41	PLAS_SOLLC^PLAS_SOLLC^Q:462-70,H:39-170^60.902%ID^E:6.83e-47^RecName: Full=Plastocyanin, chloroplastic;^Eukaryota; Viridiplantae; Streptophyta; Embryophyta; Tracheophyta; Spermatophyta; Magnoliophyta; eudicotyledons; Gunneridae; Pentapetalae; asterids; lamiids; Solanales; Solanaceae; Solanoideae; Solaneae; Solanum; Lycopersicon	PLAS_PEA^PLAS_PEA^Q:30-181,H:11-168^57.595%ID^E:8.6e-55^RecName: Full=Plastocyanin, chloroplastic;^Eukaryota; Viridiplantae; Streptophyta; Embryophyta; Tracheophyta; Spermatophyta; Magnoliophyta; eudicotyledons; Gunneridae; Pentapetalae; rosids; fabids; Fabales; Fabaceae; Papilionoideae; Fabeae; Pisum	PF13473.5^Cupredoxin_1^Cupredoxin-like domain^82-180^E:2.7e-06`PF00127.19^Copper-bind^Copper binding proteins, plastocyanin/azurin family^86-180^E:1.8e-32	.	.	GO:0009535^cellular_component^chloroplast thylakoid membrane`GO:0005507^molecular_function^copper ion binding`GO:0009055^molecular_function^electron carrier activity`GO:0055114^biological_process^oxidation-reduction process	GO:0005507^molecular_function^copper ion binding`GO:0009055^molecular_function^electron carrier activity
TRINITY_DN30031_c0_g1	-5.03322	4.7186e-11	2.27937e-10			.	.	.	.	.	.	.
TRINITY_DN17763_c6_g1	-5.03214	8.0387e-20	8.5583e-19			.	.	.	.	.	.	.
[truncated: 7,225 more rows]
